# Supplementary material for: A biphasic epigenetic switch controls immunoevasion, virulence and niche adaptation in non-typeable Haemophilus influenzae
Source: Nat Commun. 2015 Jul 28;6:7828. doi: 10.1038/ncomms8828 (PMC4525171; doi:10.1038/ncomms8828)
Supplement: Supplementary Data 1 — HMW protein expression (measured by ELISA) from modA2, modA4 and modA5 ON/OFF strain pairs. Specific titres from the linear range of the response curve used to calculate statistical significance are highlighted by a black box. [file ncomms8828-s2.xlsx]

## Sheet: modA2
A2 ON	10000	20000	40000	80000	160000	320000	640000	1280000	2560000	5120000	10240000	20480000
	1.459	1.2662	1.09984	0.710113	0.481223	0.288568	0.179536	0.110659	0.0779232	0.0590525	0.0483329	0.0498151
	1.48303	1.32382	1.07929	0.701911	0.433594	0.289374	0.163678	0.105192	0.0777334	0.0618148	0.0484667	0.0446089
	1.36342	1.27028	1.04556	0.78866	0.457659	0.301409	0.159727	0.104663	0.0734925	0.0561751	0.0466284	0.0456373
	1.43515	1.28677	1.0749	0.733561	0.457492	0.293117	0.167647	0.106838	0.0763831	0.0590141	0.0478093	0.0466871
	ADJUSTED FOR BLANK
	1.41138	1.21858	1.05222	0.662498	0.433607	0.240952	0.131921	0.0630439	0.030308	0.0114372	0.000717665	0.00219987
	1.43542	1.2762	1.03168	0.654296	0.385978	0.241759	0.116062	0.0575765	0.0301182	0.0141996	0.000851432	-0.00300638
	1.31581	1.22267	0.997943	0.741045	0.410044	0.253794	0.112112	0.0570477	0.0258773	0.00855986	-0.000986825	-0.00197793
AVERAGE	1.38754	1.23915	1.02728	0.685946	0.409877	0.245502	0.120032	0.0592227	0.0287678	0.0113989	0.00019409	-0.000928145
SD	0.0632711	0.032151	0.027405	0.047893	0.0238149	0.00719245	0.0104842	0.00331983	0.00250508	0.00282005	0.00102489	0.00275732
blanks	0.0413438	0.0428603	0.0423932	0.04054	0.0437523	0.0421157	0.041929	0.0422231	0.0439098	0.046	0.0392657	0.0431437
											Average blanks	0.0424564
											SD	0.00171961
											3SD	0.00515883
											BLANK+3SD	0.0476152
A2 OFF	10000	20000	40000	80000	160000	320000	640000	1280000	2560000	5120000	10240000	20480000
	0.441195	0.356026	0.326383	0.248108	0.178108	0.102232	0.0825908	0.0663386	0.0528345	0.0716464	0.044	0.0392088
	0.469333	0.391905	0.333354	0.250414	0.170598	0.108946	0.0805211	0.0633175	0.0515657	0.0472292	0.0438265	0.0432657
	0.451097	0.396953	0.332917	0.245414	0.178641	0.108567	0.078327	0.0590153	0.0521081	0.046356	0.0471797	0.0442124
	0.453875	0.381628	0.330885	0.247979	0.175782	0.106582	0.0804796	0.0628905	0.0521694	0.0550772	0.0450021	0.042229
	ADJUSTED FOR BLANK
	0.375943	0.290774	0.261131	0.182856	0.112855	0.0369797	0.0173384	0.00108629	-0.0124178	0.00639402	-0.0212523	-0.0260435
	0.404081	0.326652	0.268102	0.185162	0.105345	0.0436938	0.0152688	-0.00193483	-0.0136866	-0.0180231	-0.0214258	-0.0219866
	0.385845	0.331701	0.267665	0.180162	0.113389	0.0433147	0.0130747	-0.00623708	-0.0131443	-0.0188963	-0.0180726	-0.0210399
AVERAGE	0.388623	0.316376	0.265632	0.182726	0.11053	0.0413294	0.0152273	-0.00236187	-0.0130829	-0.0101751	-0.0202502	-0.0230234
SD	0.0142732	0.0223152	0.00390471	0.00250252	0.00449778	0.00377172	0.00213217	0.00368032	0.000636635	0.0143559	0.00188789	0.00265804
blanks	0.0425849	0.0452303	0.0431682	0.0483523	0.0429207	0.0424506	0.0653286	0.0468328	0.0443743	0.042708	0.0415368	0.0417126
											Average blanks	0.0456
											SD	0.00655078
											3SD	0.0196523
											BLANK+3SD	0.0652523
		P-values ON vs OFF-		1:20000 = <0.0001

## Sheet: modA4
A4 ON	200	400	800	1600	3200	6400	12800	25600	51200	102400	204800	409600
	0.513368	0.462698	0.479526	0.426693	0.35819	0.283	0.20279	0.121938	0.0806147	0.0589631	0.0745021	0.0398463
	0.583631	0.518207	0.496992	0.415506	0.335411	0.246446	0.165623	0.102729	0.0723968	0.0525769	0.043086	0.0411579
	0.733283	0.631837	0.557998	0.434567	0.355324	0.268632	0.185868	0.119872	0.0803892	0.0556263	0.0463457	0.0389968
	0.610094	0.537581	0.511505	0.425588	0.349642	0.266026	0.18476	0.114846	0.0778002	0.0557221	0.0546446	0.0400003
	ADJUSTED FOR BLANK
	0.458793	0.408123	0.424951	0.372118	0.303615	0.228425	0.148215	0.0673631	0.0260396	0.00438803	0.019927	-0.0147288
	0.529056	0.463632	0.442417	0.36093	0.280836	0.191871	0.111047	0.0481536	0.0178217	-0.00199825	-0.0114891	-0.0134172
	0.678708	0.577262	0.503423	0.379992	0.300749	0.214057	0.131293	0.0652969	0.0258141	0.00105118	-0.00822938	-0.0155783
AVERAGE	0.555519	0.483006	0.45693	0.371013	0.295067	0.211451	0.130185	0.0602712	0.0232251	0.00114699	6.94861e-05	-0.0145748
SD	0.11232	0.0862177	0.0412	0.00957848	0.0124068	0.0184155	0.0186085	0.0105448	0.00468089	0.00319422	0.0172742	0.00108874
blanks	0.0317032	0.0392084	0.031541	0.031056	0.0324331	0.0335672	0.032555	0.0300853	0.0523888	0.0396242	0.0392521	0.0362723
											Average blanks	0.0358072
											SD	0.00625596
											3SD	0.0187679
											BLANK+3SD	0.0545751
A4 OFF	200	400	800	1600	3200	6400	12800	25600	51200	102400	204800	409600
	0.347924	0.289642	0.265594	0.228132	0.192466	0.157148	0.111165	0.0784705	0.0589713	0.0494299	0.0371653	0.03436
	0.326482	0.302065	0.251467	0.23201	0.196383	0.156106	0.121906	0.0754494	0.0511456	0.0429834	0.0313865	0.0354423
	0.30636	0.324728	0.323616	0.232442	0.224304	0.166744	0.0953693	0.0654397	0.0470398	0.0434173	0.0383853	0.0371135
	0.326922	0.305479	0.280226	0.230861	0.204384	0.159999	0.10948	0.0731198	0.0523856	0.0452769	0.0356457	0.0356386
	ADJUSTED FOR BLANK
	0.310363	0.252081	0.228033	0.190571	0.154905	0.119587	0.0736043	0.0409095	0.0214103	0.0118689	-0.000395687	-0.00320098
	0.288921	0.264504	0.213906	0.194449	0.158822	0.118545	0.0843454	0.0378884	0.0135846	0.00542242	-0.00617447	-0.00211874
	0.268799	0.287167	0.286055	0.194881	0.186743	0.129183	0.0578083	0.0278787	0.00947884	0.00585631	0.000824256	-0.00044746
AVERAGE	0.289361	0.267918	0.242665	0.1933	0.166823	0.122438	0.0719193	0.0355588	0.0148246	0.00771588	-0.0019153	-0.00192239
SD	0.0207855	0.0177904	0.0382355	0.00237388	0.0173616	0.00586412	0.0133485	0.00682062	0.0060616	0.00360317	0.00373864	0.00138722
blanks	0.0355081	0.0360972	0.0320477	0.0322312	0.0337821	0.0334256	0.0340184	0.0335271	0.0324355	0.0326451	0.0312022	0.0330977
											Average blanks	0.0333348
											SD	0.00140873
											3SD	0.00422618
											BLANK+3SD	0.037561
		P-values ON vs OFF-		1:800 = 0.0027

## Sheet: modA5
A5 ON	200	400	800	1600	3200	6400	12800	25600	51200	102400	204800	409600
	0.356605	0.403765	0.394317	0.333755	0.326238	0.203063	0.164421	0.100262	0.0724707	0.0531541	0.0353241	0.0977499
	0.548828	0.479616	0.409873	0.358704	0.295912	0.217878	0.156275	0.108478	0.0732099	0.0548973	0.0763499	0.0312957
	0.497146	0.457797	0.437845	0.351708	0.300012	0.200456	0.154043	0.105134	0.0680327	0.0569621	0.0375076	0.0387039
	0.467526	0.447059	0.414012	0.348056	0.307387	0.207132	0.158246	0.104625	0.0712378	0.0550045	0.0497272	0.0559165
	ADJUSTED FOR BLANK
	0.302418	0.349577	0.340129	0.279568	0.27205	0.148875	0.110233	0.0460742	0.0182833	-0.00103332	-0.0188633	0.0435625
	0.49464	0.425429	0.355686	0.304517	0.241725	0.163691	0.102088	0.054291	0.0190225	0.000709889	0.0221625	-0.0228917
	0.442959	0.40361	0.383657	0.297521	0.245825	0.146269	0.0998555	0.0509462	0.0138453	0.00277469	-0.0166798	-0.0154835
AVERAGE	0.413339	0.392872	0.359824	0.293868	0.2532	0.152945	0.104059	0.0504371	0.0170504	0.000817088	-0.00446018	0.00172912
SD	0.0994756	0.0390492	0.0220572	0.0128693	0.0164532	0.00939693	0.00546241	0.00413198	0.00280017	0.00190627	0.0230818	0.0364176
blanks	0.0429326	0.0342952	0.0315942	0.0311228	0.0328473	0.0323734	0.0338698	0.03226	0.0476932	0.0452516	0.0386705	0.0392887
											Average blanks	0.0368499
											SD	0.00577915
											3SD	0.0173374
											BLANK+3SD	0.0541874
A5 OFF	200	400	800	1600	3200	6400	12800	25600	51200	102400	204800	409600
	0.990767	0.898502	0.858698	0.66644	0.545273	0.40241	0.278676	0.176892	0.109116	0.0705857	0.0546881	0.0425432
	1.01251	0.970838	0.77167	0.711042	0.74985	0.518722	0.416473	0.213417	0.111085	0.079556	0.0610529	0.041787
	1.23317	0.998694	0.949141	0.774224	0.605732	0.477526	0.323602	0.255023	0.145483	0.0925212	0.0568806	0.0474638
	1.07882	0.956011	0.859836	0.717235	0.633619	0.466219	0.339584	0.215111	0.121895	0.0808877	0.0575406	0.0439313
	ADJUSTED FOR BLANK
	0.946824	0.854559	0.814755	0.622497	0.50133	0.358467	0.234733	0.132949	0.065173	0.0266427	0.0107451	-0.00139985
	0.968564	0.926895	0.727727	0.667099	0.705907	0.474779	0.37253	0.169474	0.0671424	0.035613	0.0171099	-0.00215601
	1.18923	0.954751	0.905198	0.730281	0.561789	0.433583	0.279659	0.21108	0.10154	0.0485782	0.0129376	0.00352075
AVERAGE	1.03487	0.912068	0.815893	0.673292	0.589676	0.422276	0.295641	0.171168	0.0779518	0.0369446	0.0135975	-1.1703e-05
SD	0.134118	0.0517155	0.0887414	0.0541585	0.105101	0.0589746	0.0702749	0.0390931	0.0204516	0.0110282	0.00323333	0.00308247
blanks	0.0405247	0.0394661	0.0355117	0.0371801	0.0357059	0.0352088	0.0365222	0.0366046	0.0404097	0.0378395	0.0404852	0.0389037
											Average blanks	0.0378635
											SD	0.0020265
											3SD	0.00607951
											BLANK+3SD	0.043943
		P values ON vs OFF -			1:400 = 0.0002
