# Supplementary material for: A biphasic epigenetic switch controls immunoevasion, virulence and niche adaptation in non-typeable Haemophilus influenzae
Source: Nat Commun. 2015 Jul 28;6:7828. doi: 10.1038/ncomms8828 (PMC4525171; doi:10.1038/ncomms8828)
Supplement: Supplementary Data 2 — iTRAQ data – data are presented as raw files received from the Australian Proteome Analysis Facility (APAF), with all identified hits presented in the data file. Green cells indicate the protein is down-regulated ON:OFF; pink cells indicate the protein is upregulated ON:OFF. Yellow cells indicate a statistically significant difference as judged by Stouffer's P-value and Stouffer's adjusted value. Several proteins for each strain showed >1.5 or <0.65 differences in regulation ON:OFF, but these are not included in Table 2 as they are either not OMPs, or they themselves are phase variable, and we cannot be certain that modA phase variation results in the differential expression of these latter proteins. [file ncomms8828-s3.xlsx]

## Sheet: supp info A2
modA2 iTRAQ DATA
N	Unused	Total	X.Cov	X.Cov.50.	X.Cov.95.	Accession	Name	Species	Peptides.95..	ON.Exp1.X114.116	Exp1.PVal.114.116	CritExp1.X114.116	ON.Exp1.X115.116	Exp1.PVal.115.116	CritExp1.X115.116	ON.Exp2.X114.117	Exp2.PVal.114.117	CritExp2.X114.117	ON.Exp2.X115.117	Exp2.PVal.115.117	CritExp2.X115.117	Geomean	StouffersPval	StoufferAdj	TrendVal
5	92.17	92.17	54.98	49.18	47.05	723_01086	Heme-repressible hemoglobin-binding protein	01086	61	0.098658	4.12174e-16	-1	0.099136	2.53692e-11	-1	0.103675	2.30209e-15	-1	0.101636	7.77388e-11	-1	0.100756	0	0	1
21	31.76	31.76	37.75	32.43	30.82	723_00211	TonB-dependent Receptor Plug Domain protein	00211	22	0.145775	7.35752e-07	-1	0.153242	1.53089e-06	-1	0.198019	3.47902e-06	-1	0.199292	6.41699e-06	-1	0.172312	0	0	1
6	79.17	79.17	71.15	70.31	67.51	723_01435	Heme/hemopexin utilization protein C precursor	01435	75	0.254093	4.57014e-15	-1	0.272865	3.54342e-15	-1	0.293853	1.52698e-12	-1	0.306181	5.059e-13	-1	0.281036	0	0	1
11	58.3	75.94	45.52	41.83	39.34	723_01043	putative hemoglobin and hemoglobin-haptoglobin-binding protein 2 precursor	01043	47	0.301254	4.43711e-13	-1	0.304402	1.42669e-14	-1	0.321845	7.71934e-13	-1	0.315911	2.62564e-14	-1	0.310741	0	0	1
64	11.21	11.21	13.58	8.872	7.996	723_00620	Transferrin-binding protein 1 precursor	00620	6	0.272312	0.00792971	-1	0.382724	0.00413724	-1	0.277143	0.0045388	-1	0.378912	0.0013117	-1	0.323444	4.76876e-08	3.45168e-07	1
34	20.61	20.9	43.98	42.47	40.96	723_01615	Major ferric iron-binding protein	01615	13	0.339395	7.52119e-07	-1	0.380708	1.86502e-05	-1	0.357205	3.0512e-06	-1	0.387498	1.86704e-06	-1	0.365697	0	0	1
164	2	3.7	27.81	13.25	11.92	723_00515	hypothetical protein	00515	2	0.456011			0.209339			0.677305			0.301865			0.373771			1
98	7.24	7.24	20.13	16.74	14.41	723_00998	Tryptophanase	00998	6	0.386046	0.00274767	-1	0.40824	0.00112877	-1	0.411005	0.0054995	-1	0.422953	0.00574694	-1	0.40684	2.51435e-08	1.9109e-07	1
15	48.27	48.27	58.54	57.47	55.69	723_01434	Heme/hemopexin transporter protein huxB precursor	01434	39	0.338014	1.47764e-13	-1	0.322805	2.98401e-12	-1	0.522983	0.000829923	-1	0.486786	0.000121295	-1	0.408249	0	0	1
7	70.26	70.56	63.09	61.48	56.51	723_01596	Heme/hemopexin utilization protein C precursor	01596	44	0.394754	5.98721e-16	-1	0.374943	5.19914e-15	-1	0.484195	9.84364e-11	-1	0.444873	2.79949e-12	-1	0.422559	0	0	1
172	2	2	7.469	2.697	2.697	723_00618	TPR repeat-containing protein precursor	00618	1	0.518049			0.418662			0.476887			0.374162			0.443534			1
9	61.43	61.66	82.97	82.14	80.49	723_01015	Glycerophosphoryl diester phosphodiesterase precursor	01015	93	0.487411	1.14507e-10	-1	0.458774	1.48469e-10	-1	0.6037	0.000193797	-1	0.553194	1.83573e-05	-1	0.522755	0	0	1
169	2	2	10.13	2.078	2.078	723_01525	Formate acetyltransferase 1	01525	1	0.460866			0.798368			0.417447			0.702075			0.573047			1
29	24.03	24.03	78.43	75.16	75.16	723_01306	15 kDa peptidoglycan-associated lipoprotein	01306	28	0.567141	0.0245374	-1	0.590535	0.025986	-1	0.621464	0.0729374	0	0.627191	0.0569655	0	0.601088	0.000257178	0.00111689	1
49	14.96	14.96	74.55	74.55	71.52	723_00192	putative ferritin-1	00192	12	0.398105	0.00920831	-1	0.7673	0.262562	0	0.499113	0.0139118	-1	0.962077	0.67841	0	0.618861	0.00902589	0.0274387	1
209	1.41	1.41	18.06	4.398	2.546	723_00416	Adenylosuccinate synthetase	00416	1	0.715961	0.208744	0	0.615195	0.144842	0	0.658731	0.169839	0	0.549881	0.155752	0	0.632004	0.0275404	0.0761116	1
201	2	2	3.357	3.357	3.357	723_01175	Nucleoside permease nupX	01175	1	0.921626			0.976162			0.478252			0.491786			0.678231			1
210	1.36	1.36	29.85	29.85	11.94	723_00142	hypothetical protein	00142	1	0.523583			0.554569			0.861361			0.885745			0.686055			1
2	122.67	122.67	84.49	83.98	80.08	723_00699	Omp85	00699	147	0.669902	5.96991e-10	-1	0.585447	1.5006e-11	-1	0.847451	0.0123247	0	0.715052	5.32597e-07	-1	0.698213	0	0	1
145	2.89	2.89	7.974	4.526	4.526	723_00176	Fumarate hydratase class II	00176	2	0.740698	0.343647	0	0.719613	0.187422	0	0.703246	0.440976	0	0.663182	0.196616	0	0.706106	0.125874	0.271422	1
93	8	8	39.39	32.32	32.32	723_00540	hypothetical protein	00540	4	0.655821	0.0767737	0	0.580018	0.11528	0	0.924348	0.438737	0	0.791976	0.291839	0	0.72643	0.048045	0.119719	1
103	6.56	6.56	25.6	22.18	22.18	723_01326	putative periplasmic iron-binding protein precursor	01326	5	0.753178	0.159129	0	0.609531	0.0353736	-1	0.890686	0.635863	0	0.699418	0.108742	0	0.731289	0.0324838	0.0881703	1
54	13.58	13.58	21.19	17.66	16.54	723_00799	Phosphoenolpyruvate carboxykinase [ATP]	00799	9	0.811041	0.173698	0	0.791231	0.0151197	-1	0.692254	0.00490863	-1	0.655581	0.00309877	-1	0.734615	1.26018e-05	6.60508e-05	1
4	111.53	111.53	70.88	69.89	62.42	723_00430	putative TonB-dependent receptor precursor	00430	103	0.656133	1.05817e-11	-1	0.587426	3.51116e-11	-1	0.941525	0.243837	0	0.805512	1.47839e-08	-1	0.735296	0	0	1
48	15.91	15.93	63.64	63.64	57.95	723_00096	hypothetical protein	00096	17	0.703813	0.011608	-1	0.694896	0.0104321	-1	0.797997	0.0393514	-1	0.76382	0.0241943	-1	0.738911	1.61758e-05	8.19573e-05	1
118	4.21	4.21	20.91	14.07	11.41	723_01024	Triosephosphate isomerase	01024	2	0.974237	0.795412	0	0.759095	0.0766646	0	0.759771	0.371425	0	0.577932	0.15062	0	0.754884	0.163003	0.317646	1
8	61.59	61.59	55.24	49.74	43.99	723_00931	Organic solvent tolerance protein	00931	55	0.765006	0.00370776	-1	0.6824	0.00230561	-1	0.856824	0.0797804	0	0.740754	0.00455343	-1	0.758695	9.55667e-07	6.31571e-06	1
107	6	6	66.67	41.67	41.67	723_01034	Cell division protein ZapB	01034	3	0.896407	0.375078	0	0.850631	0.597652	0	0.722763	0.0987985	0	0.666823	0.315945	0	0.778598	0.178962	0.344332	1
13	51.59	51.62	75.99	75.99	74.89	723_00097	Cation efflux system protein CusC precursor	00097	55	0.803815	1.95714e-06	-1	0.651701	2.26247e-06	-1	0.951718	0.315431	0	0.745541	1.49389e-07	-1	0.780811	6.65024e-14	7.22026e-13	1
74	9.74	9.74	14.67	13.92	10.93	723_01858	ATP-dependent Clp protease proteolytic subunit 2	01858	6	0.864327	0.0932212	0	0.744507	0.0425025	-1	0.837161	0.15036	0	0.699051	0.00373102	-1	0.783368	0.000366464	0.00150547	1
31	21.46	21.46	53.09	50.81	49.19	723_00879	Mu-like prophage major head subunit gpT	00879	19	0.899521	0.0527925	0	0.790088	0.0167226	-1	0.804081	0.00485541	-1	0.685645	3.33968e-05	-1	0.791173	1.23989e-07	8.56652e-07	1
68	10.37	10.44	19.16	11.68	9.696	723_00750	Heat shock protein F84.1	00750	6	0.81616	0.0952208	0	0.928116	0.619826	0	0.688079	0.0050181	-1	0.758839	0.031894	-1	0.793033	0.00330137	0.0107473	1
40	18.11	18.11	54.49	54.49	51.5	723_00694	Rare lipoprotein B	00694	21	0.809933	0.0140382	-1	0.71795	0.00049639	-1	0.892757	0.188645	0	0.767588	0.00471162	-1	0.794514	3.66294e-06	2.14141e-05	1
42	18	18	29.53	27.7	26.48	723_01761	Cytosol aminopeptidase	01761	12	0.702271	0.0521928	0	0.732767	0.154211	0	0.883056	0.324354	0	0.881407	0.378037	0	0.795534	0.0441582	0.111867	1
203	2	2	39.47	39.47	39.47	723_00935	putative small periplasmic lipoprotein	00935	1	0.81269			0.886368			0.728095			0.770957			0.797424			1
136	3.55	3.55	11.81	4.852	4.852	723_00331	Dihydrolipoyl dehydrogenase	00331	3	0.803034	0.436558	0	0.882654	0.428005	0	0.741592	0.23451	0	0.791502	0.256196	0	0.803129	0.194846	0.361873	1
33	20.82	20.82	80.86	77.16	70.99	723_00193	putative ferritin-1	00193	22	0.564811	3.13763e-05	-1	0.988616	0.896396	0	0.6678	0.00756882	-1	1.13054	0.0950435	0	0.805778	0.000597306	0.00232796	1
191	2	2	26.32	15.79	15.79	723_00380	putative low-complexity protein	00380	1	0.950036			0.731629			0.918095			0.686423			0.813538			1
55	13.28	13.28	55.02	53.71	46.29	723_01178	50S ribosomal protein L1	01178	8	0.842093	0.123982	0	0.891127	0.2223	0	0.760077	0.0394768	-1	0.781906	0.0963534	0	0.8172	0.00639471	0.0198366	1
156	2.07	2.07	11.62	7.884	5.394	723_01122	Hybrid peroxiredoxin hyPrx5	01122	1	0.997087	0.982869	0	1.20359	0.424361	0	0.563128	0.118187	0	0.660502	0.160707	0	0.817379	0.450374	0.664629	0
17	42.02	43.09	22.64	20.38	19.11	723_00624	Immunoglobulin A1 protease autotransporter precursor	00624	26	0.788403	0.00545836	-1	0.625123	6.13824e-05	-1	1.09532	0.226372	0	0.840733	0.0431466	0	0.820783	4.79955e-06	2.70197e-05	1
80	8.5	8.5	23.28	20	18.51	723_01584	High-affinity zinc uptake system protein znuA precursor	01584	6	0.756939	0.0884787	0	0.756502	0.115635	0	0.908753	0.581496	0	0.883032	0.548562	0	0.823329	0.133551	0.27432	1
111	5.68	5.84	25.44	20.14	16.96	723_00702	Elongation factor Ts	00702	4	0.877126	0.291915	0	0.978999	0.870681	0	0.705832	0.0513285	0	0.764796	0.0816144	0	0.825131	0.110799	0.251364	1
20	33.24	33.24	57.12	56.2	52.37	723_01151	hypothetical protein	01151	25	0.888339	0.139625	0	1.12115	0.174644	0	0.618177	9.98309e-06	-1	0.757393	0.0019026	-1	0.82636	2.23157e-06	1.41333e-05	1
135	3.8	3.8	6.818	4.959	4.959	723_01141	6-phosphogluconate dehydrogenase, decarboxylating 2	01141	2	0.860999	0.685256	0	1.03758	0.91298	0	0.673644	0.377031	0	0.788024	0.523288	0	0.829848	0.786243	0.9193	1
132	4	4	28.04	28.04	28.04	723_01859	hypothetical protein	01859	3	0.766348	0.488039	0	0.746431	0.390652	0	0.938729	0.904542	0	0.890312	0.486669	0	0.831523	0.685603	0.86843	1
124	4	4	15.86	10.13	10.13	723_00855	2,3-bisphosphoglycerate-dependent phosphoglycerate mutase	00855	2	0.690618	0.171859	0	0.806501	0.33587	0	0.881639	0.575477	0	0.999294	0.995698	0	0.836964	0.765337	0.915994	1
174	2	2	14.29	2.432	2.432	723_01557	Neu5Ac-binding protein	01557	1	0.840898			0.79964			0.890155			0.821807			0.837468			1
91	8	8	10.72	7.783	7.783	723_01490	Oligopeptidase A	01490	4	0.868798	0.293522	0	0.829429	0.444861	0	0.860487	0.610065	0	0.797543	0.143688	0	0.838589	0.23175	0.419358	1
25	26.01	26.25	59.6	58	56	723_00983	putative phospholipid-binding lipoprotein mlaA precursor	00983	19	0.902018	0.0635461	0	0.760172	0.000390311	-1	0.979003	0.680936	0	0.800087	0.0010542	-1	0.856076	9.02956e-05	0.000403675	1
78	9.07	9.07	56.1	56.1	56.1	723_01065	hypothetical protein	01065	6	0.890968	0.210262	0	0.91124	0.55162	0	0.82232	0.0757789	0	0.816797	0.0720177	0	0.859335	0.0371009	0.0955819	1
24	27.81	27.81	64.05	55.89	52.87	723_00786	D-galactose/ D-glucose-binding protein	00786	15	0.984777	0.752081	0	0.844502	0.0170806	0	0.889868	0.0680993	0	0.740358	0.000833472	-1	0.860353	0.00120041	0.00434433	1
47	15.93	15.94	32.53	20.24	19.2	723_01006	hypothetical protein	01006	9	0.904865	0.142762	0	0.803076	0.0338513	-1	0.938693	0.468586	0	0.810005	0.164558	0	0.86216	0.0241427	0.0679573	1
10	60.04	60.04	37.17	27.68	26.02	723_01451	Adhesion and penetration protein autotransporter precursor	01451	41	0.991637	0.907063	0	0.874218	0.0102628	0	0.866899	0.00489301	0	0.741982	2.94548e-06	-1	0.864139	2.52135e-05	0.000123628	1
168	2	2.02	15.53	15.53	10.68	723_00821	50S ribosomal protein L24	00821	1	0.792318			0.787358			0.963796			0.929846			0.864703			1
116	4.46	4.54	6.18	4.691	3.649	723_01179	DNA-directed RNA polymerase subunit beta	01179	4	0.942339	0.771936	0	1.01071	0.958529	0	0.752895	0.52665	0	0.786435	0.600862	0	0.866579	0.919358	1	1
28	24.05	24.06	44.5	44.5	42.66	723_00681	Enolase	00681	14	0.869552	0.338659	0	0.779699	0.0745296	0	0.981851	0.855917	0	0.852538	0.0471472	0	0.867951	0.108415	0.249683	1
189	2	2	26.55	18.58	18.58	723_00583	alkylhydroperoxidase AhpD family core domain protein	00583	1	0.73457			0.835298			0.944741			1.04298			0.881791			1
59	12.01	12.01	12.57	12.57	9.788	723_01764	5-methyltetrahydropteroyltriglutamate--homocysteine methyltransferase	01764	6	0.984426	0.903516	0	0.891851	0.342515	0	0.895351	0.390422	0	0.787725	0.117055	0	0.887076	0.387474	0.607176	1
109	6	6	25	25	25	723_00231	hypothetical protein	00231	3	0.907806	0.825348	0	0.784499	0.501036	0	1.0264	0.826123	0	0.85632	0.214437	0	0.889476	0.706499	0.880228	1
205	2	2	7.442	7.442	7.442	723_00551	Superoxide dismutase [Mn]	00551	1	0.806627			1.04483			0.768579			0.966528			0.889519			1
1	127.2	127.2	83.84	82.45	82.45	723_00481	Fimbrin	00481	311	0.908999	0.17324	0	0.924388	0.50706	0	0.87409	0.421951	0	0.860219	0.104219	0	0.89155	0.117169	0.258112	0
104	6.39	6.39	27.8	21.46	19.02	723_00763	Thiol:disulfide interchange protein DsbA precursor	00763	4	0.978535	0.814094	0	0.993792	0.929331	0	0.821352	0.0875084	0	0.809354	0.0379696	-1	0.896675	0.350656	0.56105	1
207	1.51	1.51	4.554	1.093	1.093	723_01809	Glucose-6-phosphate isomerase	01809	1	1.09282			0.830083			0.985785			0.726954			0.897925			1
50	14.48	14.48	35.99	31.86	27.43	723_01717	Glyceraldehyde-3-phosphate dehydrogenase A	01717	8	0.808264	0.0152558	-1	0.824125	0.0862001	0	0.996752	0.989971	0	0.993642	0.980307	0	0.901241	0.665944	0.850617	1
85	8.02	8.02	31.73	26.92	26.92	723_00334	Uracil phosphoribosyltransferase	00334	4	0.998005	0.987969	0	0.852181	0.359062	0	0.997137	0.983905	0	0.826138	0.284351	0	0.914888	0.958508	1	1
75	9.71	9.71	47.85	44.17	39.88	723_01066	50S ribosomal protein L10	01066	5	0.88343	0.344697	0	0.898059	0.388604	0	0.948205	0.491587	0	0.93536	0.434969	0	0.915882	0.332241	0.54892	0
188	2	2	21.79	12.82	12.82	723_00661	50S ribosomal protein L28	00661	1	0.903584	0.523154	0	1	1	0	0.860482	0.401828	0	0.923602	0.817248	0	0.920553	1	1	0
18	37.63	37.63	78.47	71.9	71.9	723_01011	Outer membrane protein P4	01011	77	0.95127	0.396918	0	0.862775	0.083584	0	1.00055	0.994349	0	0.878521	0.0469625	0	0.921612	0.347436	0.56105	0
113	5.46	5.46	18.98	11.34	11.34	723_00988	Trigger factor	00988	3	1.09985	0.588041	0	0.942049	0.582357	0	0.917005	0.50666	0	0.762932	0.237439	0	0.922711	0.446813	0.664629	1
152	2.16	2.16	15.87	10.78	5.09	723_01069	Tryptophan--tRNA ligase	01069	1	0.861051	0.687089	0	1.00896	0.969888	0	0.86473	0.464173	0	0.983473	0.894134	0	0.92712	0.961035	1	0
94	8	8	21.24	17.11	17.11	723_00194	Phosphate-binding protein pstS precursor	00194	4	0.8617	0.326566	0	0.876903	0.438751	0	0.998246	0.991425	0	0.987728	0.922984	0	0.929064	0.945497	1	0
14	50.25	50.25	71.66	67.64	64.72	723_00756	Hemin-binding lipoprotein	00756	45	0.685224	1.2757e-06	-1	0.686837	3.03345e-05	-1	1.28646	5.67739e-06	1	1.24874	0.00124027	1	0.932477	3.33067e-16	4.21885e-15	0
119	4.19	4.19	28.09	28.09	22.47	723_00078	Ribosomal protein A	00078	3	0.786166	0.276229	0	0.997701	0.993052	0	0.885304	0.454825	0	1.08943	0.502663	0	0.932614	0.810439	0.933233	1
177	2	2	30.17	13.79	13.79	723_01461	hypothetical protein	01461	1	1.28633			0.858249			1.03106			0.667881			0.933764			0
63	11.36	11.36	22.08	17.03	15.14	723_00517	Transaldolase B	00517	6	1.06688	0.638528	0	0.92585	0.426499	0	0.957367	0.617425	0	0.804332	0.0263309	-1	0.933883	0.231211	0.419358	1
30	22.38	22.38	57.51	57.51	53.85	723_00948	28 kDa outer membrane protein	00948	21	0.740907	7.42636e-05	-1	0.745975	0.00110283	-1	1.18725	0.0134379	0	1.16281	0.0159844	0	0.934619	1.03325e-08	8.72523e-08	1
70	10.02	10.09	12.92	5.508	5.155	723_01180	DNA-directed RNA polymerase subunit beta'	01180	6	0.984303	0.918373	0	0.992344	0.953459	0	0.896493	0.22394	0	0.878038	0.325	0	0.936403	0.823925	0.934601	0
138	3.28	3.53	13.42	5.751	4.153	723_01609	High temperature protein G	01609	3	0.934222	0.621875	0	1.23933	0.636137	0	0.717616	0.384808	0	0.926555	0.581779	0	0.9367	0.612586	0.812318	0
193	2	2	6.835	6.835	4.317	723_00132	hypothetical protein	00132	1	0.871905			1.11118			0.816211			1.00988			0.945327			1
16	47.38	47.38	56.69	52.28	51.18	723_00326	Heat shock protein 70	00326	26	1.04197	0.433952	0	1.02234	0.774266	0	0.887312	0.0119704	0	0.844913	0.0109103	0	0.945334	0.0237143	0.0679573	0
23	28.12	28.16	56.69	49.61	44.09	723_01723	L-lactate dehydrogenase [cytochrome]	01723	16	0.815298	0.000306428	-1	0.932137	0.20294	0	0.979144	0.717697	0	1.08729	0.274925	0	0.948412	0.0161977	0.0482754	1
159	2.04	2.07	44.86	29.91	14.95	723_01632	Thioredoxin-M	01632	1	0.939744			0.99697			0.925326			0.95306			0.953403			0
39	19.32	19.92	24.83	20.77	20.2	723_00329	Pyruvate dehydrogenase E1 component	00329	13	1.0115	0.825911	0	1.14802	0.0458466	0	0.813546	0.0583955	0	0.899322	0.420899	0	0.96007	0.104161	0.243576	1
76	9.38	9.38	77.78	77.78	77.78	723_01259	hypothetical protein	01259	10	0.985353	0.856033	0	1.00397	0.960991	0	0.941571	0.483667	0	0.930818	0.409605	0	0.964957	0.899327	1	0
83	8.14	8.14	50	25.3	22.29	723_00815	30S ribosomal protein S5	00815	4	1.13809	0.170099	0	1.18297	0.0614889	0	0.799248	0.0389218	-1	0.806048	0.0292344	-1	0.965045	0.00104957	0.00389108	1
123	4	4	13.22	2.391	2.391	723_00444	Phosphate acetyltransferase	00444	2	1.04224	0.753883	0	1.14108	0.723266	0	0.828682	0.356497	0	0.883514	0.66524	0	0.965988	0.7483	0.911381	1
79	8.85	8.85	37.4	24.43	21.76	723_01528	hypothetical protein	01528	5	0.968317	0.690862	0	0.674658	0.0355497	-1	1.40653	0.0581054	0	0.95126	0.555156	0	0.966913	0.0854427	0.202926	0
52	14	14	49.72	34.64	34.64	723_00820	50S ribosomal protein L5	00820	9	1.05111	0.629919	0	1.07084	0.579857	0	0.890318	0.325121	0	0.88171	0.549491	0	0.969529	0.540645	0.747073	0
112	5.66	5.66	12.97	7.95	7.95	723_01812	Pyruvate kinase II	01812	3	0.911981	0.39595	0	0.890792	0.67164	0	1.08398	0.568462	0	1.02575	0.879207	0	0.974892	0.776984	0.9193	0
158	2.04	2.11	10.09	10.09	4.587	723_00109	GTP cyclohydrolase 1	00109	1	0.60593			0.968666			1.01092			1.56899			0.982275			0
35	20.42	20.42	29.49	26.61	24.61	723_01286	Outer membrane protein P1 precursor	01286	28	0.946845	0.554089	0	0.555701	0.131692	0	1.77223	0.0566585	0	1.00262	0.984931	0	0.983318	0.421206	0.640233	0
66	10.64	10.64	57.27	57.27	57.27	723_00828	50S ribosomal protein L22	00828	7	0.924722	0.300216	0	1.0655	0.603724	0	0.922874	0.442249	0	1.03295	0.651604	0	0.984457	0.496729	0.705634	0
171	2	2	10.49	2.797	2.797	723_01598	Serine--tRNA ligase	01598	1	1.08896			1.19499			0.825972			0.879974			0.986173			1
110	5.98	5.98	20.9	20.9	18.65	723_00437	Malate dehydrogenase	00437	4	0.9974	0.988237	0	0.89894	0.468682	0	1.11674	0.495932	0	0.97855	0.785032	0	0.994911	0.930917	1	0
65	10.91	10.92	38.92	38.92	38.92	723_00800	Ribosome-releasing factor	00800	7	1.00073	0.995876	0	1.13768	0.334976	0	0.883534	0.406552	0	0.974232	0.799506	0	0.994959	0.920654	1	0
89	8.01	8.01	39.84	28.91	28.91	723_00806	50S ribosomal protein L17	00806	4	1	1	0	1.11139	0.202835	0	0.904146	0.431799	0	0.975563	0.7944	0	0.995039	1	1	0
202	2	2	8.284	8.284	8.284	723_01101	Peptide deformylase	01101	1	0.915843			1.26506			0.794832			1.06591			0.995364			0
43	18	18	75.68	75.68	75.68	723_01452	hypothetical protein	01452	29	0.923718	0.2985	0	0.607518	0.00779841	-1	1.66294	0.00407645	1	1.05422	0.528225	0	0.995925	0.00288213	0.00973518	0
192	2	2	12.74	7.547	7.547	723_00363	ProP effector	00363	1	1.22202			0.929132			1.09903			0.811262			1.00307			0
131	4	4	12.73	9.818	9.818	723_00417	2,3,4,5-tetrahydropyridine-2,6-dicarboxylate N-succinyltransferase	00417	2	0.877969	0.53562	0	1.03282	0.835719	0	0.999244	0.99619	0	1.14159	0.521158	0	1.00849	0.970885	1	0
133	4	4	18.82	18.82	18.82	723_00824	30S ribosomal protein S17	00824	2	1.17534	0.351021	0	1.0093	0.94073	0	1.04478	0.735677	0	0.871047	0.396544	0	1.01933	0.780259	0.9193	0
72	9.8	9.83	13.62	9.725	9.268	723_00794	Alanine--tRNA ligase	00794	7	1.07302	0.340784	0	1.04958	0.549988	0	1.0208	0.818521	0	0.969399	0.64849	0	1.02747	0.69257	0.870005	0
183	2	2	12.56	5.116	5.116	723_00846	3,4-dihydroxy-2-butanone 4-phosphate synthase	00846	1	1.01344			0.845861			1.27049			1.0295			1.02902			1
127	4	4	6.683	4.455	4.455	723_01408	Aspartate aminotransferase	01408	2	1.33632	0.214577	0	1.0569	0.681888	0	1.02871	0.826794	0	0.78984	0.257998	0	1.03501	0.494891	0.705634	0
150	2.25	2.25	31.31	26.26	14.14	723_00831	50S ribosomal protein L23	00831	1	1.01607	0.92057	0	1.0442	0.743474	0	1.04692	0.830655	0	1.0458	0.809625	0	1.03817	0.974301	1	0
121	4.02	4.02	19.77	10.23	5.116	723_00792	Xaa-Pro aminopeptidase	00792	2	0.89281	0.566682	0	0.96315	0.94065	0	1.13789	0.663065	0	1.19172	0.326661	0	1.03916	0.80232	0.930936	0
53	13.6	13.82	23.94	22.46	21.4	723_01160	Aspartate ammonia-lyase	01160	8	0.918849	0.578212	0	1.01467	0.931516	0	1.09524	0.227302	0	1.16955	0.0845645	0	1.04538	0.413273	0.63452	0
170	2	2	8.947	2.597	1.732	723_00362	Tail-specific protease precursor	00362	1	1.15715			1.14799			0.967953			0.932298			1.04637			0
120	4.15	4.15	14.16	11.5	8.85	723_00382	hypothetical protein	00382	2	1.17775	0.515277	0	0.974119	0.858162	0	1.1445	0.242691	0	0.916365	0.401626	0	1.04734	0.532595	0.747073	0
97	7.68	7.68	25.58	23.26	23.26	723_01443	hypothetical protein	01443	4	1.07024	0.492654	0	0.70866	0.401817	0	1.58401	0.101053	0	1.00398	0.974539	0	1.04797	0.581116	0.788657	0
200	2	2	7.143	7.143	7.143	723_01176	Purine nucleoside phosphorylase deoD-type	01176	1	0.863446			1.32339			0.84254			1.2537			1.04816			1
146	2.86	2.86	24.86	14.12	14.12	723_00817	50S ribosomal protein L6	00817	2	1.12881	0.473068	0	0.815824	0.317388	0	1.37116	0.245339	0	0.962469	0.854	0	1.04996	0.464528	0.678926	0
62	11.75	11.75	15	12.86	12	723_01075	Elongation factor G	01075	6	1.18657	0.494771	0	1.12964	0.468678	0	0.996781	0.977205	0	0.916378	0.28716	0	1.05191	0.749491	0.911381	0
175	2	2	12.56	3.139	3.139	723_00526	Deoxyribose-phosphate aldolase 1	00526	1	0.958161			0.947937			1.18487			1.13806			1.052			0
149	2.31	2.31	6.142	4.99	4.99	723_00564	Cytochrome d ubiquinol oxidase subunit 1	00564	2	0.785083			0.694308			1.62159			1.3923			1.05326			0
180	2	2	4.508	3.484	3.484	723_01476	Inosine-5'-monophosphate dehydrogenase	01476	1	1.05228			0.886978			1.27083			1.03997			1.05387			1
45	16.67	16.67	47.22	45.24	45.24	723_01413	Uridine phosphorylase	01413	10	1.00015	0.998782	0	1.03793	0.822263	0	1.10006	0.488118	0	1.10936	0.607897	0	1.06091	0.982118	1	0
134	3.8	3.83	13.08	4.219	4.219	723_00217 NAD(P)	transhydrogenase subunit beta	00217 NAD	2	0.930609	0.743439	0	0.715309	0.182718	0	1.59967	0.324161	0	1.19991	0.316734	0	1.06319	0.276922	0.472946	0
73	9.74	9.86	13.1	12.21	10.44	723_00330	Dihydrolipoyllysine-residue acetyltransferase component of pyruvate dehydrogenase complex	00330	6	1.01292	0.847706	0	0.967466	0.702954	0	1.18664	0.326148	0	1.10488	0.351468	0	1.06466	0.642001	0.841243	0
44	16.74	16.84	28.15	25.93	25.93	723_00999	Murein hydrolase activator NlpD precursor	00999	12	1.10479	0.267037	0	0.897994	0.378814	0	1.2879	0.00858723	1	1.01437	0.856059	0	1.06698	0.130234	0.27432	1
126	4	4	36.15	22.31	22.31	723_00818	30S ribosomal protein S8	00818	2	1.45553	0.402626	0	0.969104	0.825789	0	1.20057	0.700742	0	0.775667	0.262692	0	1.07057	0.614583	0.812318	0
154	2.12	2.12	38.1	38.1	28.57	723_00825	50S ribosomal protein L29	00825	1	1.10915	0.488557	0	1.21748	0.298307	0	0.962033	0.764755	0	1.02525	0.843817	0	1.07428	0.721397	0.891482	1
84	8.02	8.71	32	29.5	27	723_00832	50S ribosomal protein L4	00832	5	1.05606	0.714507	0	1.24382	0.463147	0	0.953751	0.684899	0	1.0943	0.353021	0	1.08207	0.613778	0.812318	1
115	5.12	5.14	12.4	7.927	7.114	723_01020	Ketol-acid reductoisomerase	01020	3	1.02928	0.756468	0	1.1791	0.248377	0	1.01064	0.951072	0	1.12444	0.562966	0	1.08369	0.819801	0.934601	0
143	3.11	3.11	14.02	14.02	14.02	723_01442	Ribosome-associated inhibitor A	01442	3	1.22213	0.303395	0	1.09024	0.558218	0	1.09875	0.667215	0	0.952393	0.768875	0	1.08665	0.65527	0.844076	1
105	6.29	6.29	28.16	19.9	19.9	723_00808	30S ribosomal protein S4	00808	5	1.12995	0.690294	0	1.04032	0.943387	0	1.1504	0.598275	0	1.04591	0.841287	0	1.09054	0.952003	1	0
128	4	4	7.5	5.417	5.417	723_01016	G-3-P permease	01016	2	1.05303	0.899994	0	1.25717	0.554272	0	0.963095	0.92462	0	1.11556	0.74791	0	1.09207	0.960913	1	1
22	28.48	28.48	63.89	61.11	58.33	723_00236	Spermidine/putrescine-binding periplasmic protein precursor	00236	16	0.875645	0.00444932	0	0.871428	0.153538	0	1.40928	0.0118999	1	1.36173	0.0227089	1	1.10005	3.92057e-05	0.000186227	1
95	8	8	8.008	8.008	8.008	723_00218 NAD(P)	transhydrogenase subunit alpha	00218 NAD	4	1.01644	0.841416	0	0.958721	0.665707	0	1.28059	0.196921	0	1.17537	0.154706	0	1.1005	0.412792	0.63452	1
46	16.55	16.55	43.64	37.11	35.05	723_00344	Pyridoxal biosynthesis lyase pdxS	00344	11	0.91782	0.130972	0	1.0339	0.582219	0	1.18891	0.125302	0	1.3031	0.0170728	1	1.10113	0.018276	0.0534221	1
163	2	33.33	61.68	59.9	59.9	723_01074	hypothetical protein	01074	26	1.23098			0.820839			1.49999			0.971064			1.10144			0
184	2	2	18.68	12.09	12.09	723_00829	30S ribosomal protein S19	00829	1	1.03345			1.16673			1.07405			1.17721			1.11118			0
167	2	2.03	6.725	1.993	1.37	723_01226	Lon protease	01226	1	1.67285			0.97536			1.28511			0.727445			1.11132			0
147	2.64	2.64	14.02	8.411	8.411	723_01337	Adenylate kinase	01337	2	1.62418			1.30138			0.964055			0.749935			1.11184			0
185	2	2	12.2	7.317	7.317	723_00822	50S ribosomal protein L14	00822	1	0.985168			1.1085			1.14178			1.24727			1.11673			1
57	12.82	12.82	24.1	19.14	17.79	723_01195	Unfoldase HslU	01195	8	1.16935	0.486606	0	1.0567	0.808194	0	1.20005	0.0244973	1	1.05437	0.618445	0	1.1182	0.339152	0.554313	1
102	6.63	6.63	14.47	9.071	9.071	723_00305	Periplasmic pH-dependent serine endoprotease DegQ precursor	00305	4	1.36013	0.0768403	0	1.17829	0.378863	0	1.08183	0.485491	0	0.910943	0.408157	0	1.12104	0.158198	0.312287	1
82	8.18	8.18	55.13	47.44	47.44	723_01076	30S ribosomal protein S7	01076	5	1.04333	0.597438	0	1.34116	0.0572423	0	0.950792	0.721351	0	1.18786	0.249759	0	1.12121	0.238848	0.427117	1
148	2.54	2.54	13.42	13.42	13.42	723_01150	50S ribosomal protein L9	01150	2	1.00953	0.956076	0	1.20145	0.315028	0	1.06414	0.9539	0	1.24653	0.809965	0	1.12624	0.97085	1	1
69	10.06	10.06	19.49	16.58	15.66	723_00342	30S ribosomal protein S1	00342	6	1.00771	0.977367	0	1.07681	0.564464	0	1.19677	0.57495	0	1.2418	0.0582537	0	1.1269	0.652444	0.844076	1
194	2	2	19.74	19.74	19.74	723_01549	Acyl carrier protein	01549	1	1.36005			0.900589			1.45695			0.936636			1.13704			1
71	10	10	40.68	40.68	40.68	723_00810	30S ribosomal protein S13	00810	5	1.14394	0.362875	0	1.16042	0.13812	0	1.13766	0.148472	0	1.11997	0.531553	0	1.1404	0.114738	0.256472	0
96	7.69	7.69	30.64	25.11	25.11	723_00827	30S ribosomal protein S3	00827	6	1.03249	0.899879	0	1.32192	0.304463	0	1	1	0	1.24462	0.119467	0	1.14165	1	1	1
106	6.09	6.09	52.14	29.06	23.08	723_00079	50S ribosomal protein L20	00079	4	1.19412	0.325446	0	1.25611	0.2623	0	1.05482	0.791724	0	1.07699	0.678099	0	1.14253	0.537051	0.747073	1
178	2	2	30.28	18.35	18.35	723_01247	hypothetical protein	01247	1	1.02967			1.1879			1.12195			1.25663			1.14595			1
100	6.77	6.77	38.89	38.89	34.03	723_00813	50S ribosomal protein L15	00813	6	1.22047	0.0785835	0	1.01783	0.915388	0	1.31484	0.0303714	1	1.06497	0.734343	0	1.14843	0.259574	0.45867	1
58	12.52	12.52	23.4	22.98	22.98	723_00743	Glutamine synthetase	00743	8	0.87108	0.258204	0	1.06724	0.680083	0	1.25534	0.571423	0	1.501	0.260452	0	1.15044	0.373931	0.592058	1
3	115.64	115.64	83.79	82.69	80.77	723_01564	outer membrane phosphoporin protein E	01564	295	1.08976	0.0866418	0	0.980302	0.818269	0	1.39981	0.00119889	1	1.21716	0.018236	1	1.16152	0.0026333	0.00909686	1
142	3.11	3.11	13.38	9.155	9.155	723_01177	50S ribosomal protein L11	01177	2	1.33286			1.21904			1.1262			1			1.16306			1
130	4	4	13.47	10.72	10.72	723_00443	Acetate kinase	00443	2	1.03112	0.808564	0	1.00749	0.972519	0	1.38866	0.186172	0	1.31628	0.309495	0	1.17388	0.758414	0.914913	1
36	19.9	19.9	60.81	47.25	40.29	723_00830	50S ribosomal protein L2	00830	13	1.08709	0.269868	0	1.47448	0.00439943	1	0.958558	0.581644	0	1.26564	0.00313199	1	1.18089	0.00198675	0.00702294	1
129	4	4	19.3	18.42	18.42	723_00477	hypothetical protein	00477	2	1.05465	0.685559	0	1.29668	0.231455	0	1.09272	0.822229	0	1.30729	0.389865	0	1.18224	0.577981	0.788657	1
88	8.01	8.01	45.69	40.52	40.52	723_01503	50S ribosomal protein L19	01503	4	1.08602	0.704012	0	1.3061	0.351072	0	1.09122	0.314078	0	1.27482	0.0797255	0	1.18521	0.192465	0.361873	1
86	8.01	8.02	33.07	24.9	24.9	723_00559	putative amino-acid ABC transporter-binding protein precursor	00559	6	1.12103	0.404246	0	1.01509	0.856785	0	1.42188	0.0717783	0	1.24972	0.081601	0	1.19247	0.154643	0.309286	1
87	8.01	8.01	22.51	13.5	13.5	723_01230	Peptidyl-prolyl cis-trans isomerase surA	01230	4	1.31907	0.544318	0	0.993628	0.985434	0	1.49631	0.358339	0	1.08807	0.795116	0	1.20863	0.915775	1	1
190	2	2	11.34	11.34	11.34	723_00465	Phosphoheptose isomerase	00465	2	1.23979			1.36495			1.11019			1.18664			1.22193			1
90	8.01	8.01	50	50	50	723_00826	50S ribosomal protein L16	00826	7	1.13361	0.496071	0	1.64712	0.076903	0	0.920339	0.608332	0	1.30435	0.130851	0	1.22358	0.126782	0.271422	1
139	3.25	3.25	30.06	12.34	12.34	723_00536	Cysteine synthase	00536	3	1.40672	0.478093	0	0.991243	0.984304	0	1.53508	0.259939	0	1.05008	0.936628	0	1.22443	0.931932	1	1
37	19.53	19.53	41.32	37.43	34.43	723_01089	Ornithine carbamoyltransferase, catabolic	01089	16	0.863505	0.0600056	0	0.905711	0.12469	0	1.70268	2.18813e-05	1	1.73356	5.89734e-06	1	1.23263	1.15316e-08	9.2253e-08	1
144	3.01	3.01	20.62	20.62	20.62	723_01457	hypothetical protein	01457	2	1.43953	0.184558	0	1.13323	0.453005	0	1.37031	0.212139	0	1.04901	0.787275	0	1.23747	0.305337	0.510013	1
208	1.51	1.51	10.65	5.325	5.325	723_00920	Protein-export protein secB	00920	1	1.3673			1.36721			1.13765			1.10441			1.23797			1
179	2	2	28.74	13.79	13.79	723_00647	30S ribosomal protein S20	00647	1	1.33676			1.58564			0.993616			1.14426			1.24595			1
125	4	4	26.73	17.82	17.82	723_00819	30S ribosomal protein S14	00819	2	1.23872	0.284219	0	1.49949	0.270225	0	1.0548	0.691885	0	1.24183	0.277644	0	1.24893	0.262528	0.45867	1
114	5.14	5.14	34.01	13.2	13.2	723_00700	Outer membrane protein 26 precursor	00700	3	1.31574	0.42386	0	1.18573	0.469275	0	1.36561	0.209677	0	1.18868	0.436581	0	1.2615	0.268237	0.463318	1
197	2	2	8.219	8.219	8.219	723_01514	Ferric uptake regulation protein	01514	1	1.28955			1.02736			1.57311			1.21674			1.26191			1
137	3.47	3.52	13.09	7.362	7.362	723_00361	murein L,D-transpeptidase	00361	4	1.50683	0.109077	0	1.4031	0.05647	0	1.1527	0.534483	0	1.04136	0.844324	0	1.26217	0.195221	0.361873	1
198	2	2	20	20	20	723_01464	hypothetical protein	01464	1	1.21135			1.85495			0.876753			1.30344			1.26588			1
181	2	2	13.82	4.472	4.472	723_01370	putative transcriptional regulatory protein	01370	1	1.4512			1.28673			1.27905			1.10103			1.27343			1
92	8	8	47.01	41.88	41.88	723_00816	50S ribosomal protein L18	00816	4	1.34188	0.0710157	0	1.45363	0.0459452	1	1.20271	0.154237	0	1.26477	0.104573	0	1.31246	0.00332319	0.0107473	1
160	2.02	2.02	25.89	8.551	6.651	723_00726	Pyridoxal-phosphate-dependent serine hydroxymethyltransferase	00726	2	1.34782			0.601711			2.93583			1.27245			1.31931			0
101	6.76	6.77	54.17	54.17	54.17	723_01152	hypothetical protein	01152	4	1.32378	0.262104	0	1.21911	0.295395	0	1.46455	0.281579	0	1.31045	0.334358	0	1.32662	0.137787	0.279248	1
187	2	2	44.64	26.79	26.79	723_00662	50S ribosomal protein L33	00662	1	1.16838			2.45556			0.732402			1.49441			1.33118			0
122	4.01	4.01	20.3	8.271	8.271	723_00842	Cell division protein FtsY	00842	2	1.0606	0.660037	0	1.24616	0.743936	0	1.43833	0.43883	0	1.6524	0.167892	0	1.3313	0.490353	0.705634	1
51	14.01	14.01	64.29	61.69	61.69	723_01806	PAL cross-reacting lipoprotein	01806	10	1.26691	0.348718	0	1.52384	0.0784199	0	1.19922	0.418287	0	1.40131	0.0588525	0	1.34208	0.0369153	0.0955819	1
186	2	2	7.778	4.074	4.074	723_00676	Inositol-1-monophosphatase	00676	1	1.41103			1.51586			1.20864			1.26059			1.34359			1
77	9.19	9.19	49.23	41.54	41.54	723_00114	30S ribosomal protein S9	00114	5	1.45189	0.00786159	1	1.48497	0.0459691	1	1.24222	0.0444961	1	1.23602	0.221107	0	1.34887	0.000510148	0.00204059	1
19	33.33	33.33	61.68	59.9	59.9	723_01115	hypothetical protein	01115	24	1.48559			1.34844			1.41048			1.24294			1.36895			1
153	2.16	2.16	39.44	23.94	9.859	723_01163	30S ribosomal protein S21	01163	2	1.55701	0.140603	0	1.60144	0.132887	0	1.23898	0.364384	0	1.23838	0.278697	0	1.39856	0.0591475	0.142705	1
41	18.07	24.65	17.66	13.95	12.05	723_00989	putative hemoglobin and hemoglobin-haptoglobin-binding protein 3 precursor	00989	16	1.46759	0.0181231	1	1.50539	0.00997512	1	1.33384	0.0284902	1	1.32841	0.00277187	1	1.4066	2.6918e-06	1.63661e-05	1
38	19.45	19.45	65.42	65.42	65.42	723_00703	30S ribosomal protein S2	00703	16	1.54854	0.0157493	1	1.46432	0.0136135	1	1.45584	0.0229017	1	1.33788	0.0172644	1	1.44968	1.14275e-05	6.20348e-05	1
204	2	2	18.64	18.64	18.64	723_00814	50S ribosomal protein L30	00814	1	1.53355			1.80906			1.20562			1.38076			1.46595			1
81	8.22	8.22	51.94	51.94	42.64	723_00809	30S ribosomal protein S11	00809	6	1.63557	0.00775968	1	1.54329	0.0830954	0	1.43395	0.0185645	1	1.31415	0.0387837	1	1.47681	6.48711e-05	0.0002988	1
61	11.79	12.47	26.78	18.09	16.35	723_00350	Penicillin-binding protein activator LpoA precursor	00350	7	1.67509	0.0194343	1	1.46839	0.0798723	0	1.5117	0.032959	1	1.28407	0.152216	0	1.4782	0.000765533	0.00290902	1
99	6.84	6.84	30.31	17.38	14.6	723_00518	Periplasmic oligopeptide-binding protein precursor	00518	6	1.52862	0.0598066	0	1.11564	0.320068	0	2.00011	0.108082	0	1.41926	0.351703	0	1.48332	0.0343252	0.091534	1
117	4.29	4.29	28.98	23.86	23.86	723_01239	hypothetical protein	01239	3	1.33525	0.268538	0	1.0513	0.705297	0	2.12457	0.30236	0	1.64219	0.324756	0	1.48763	0.299859	0.506429	1
196	2	2	13.33	13.33	13.33	723_01518	Sec-independent protein translocase protein TatA	01518	1	1.33142			1.30253			1.76695			1.67822			1.50589			1
60	12	12	18.98	16.71	16.71	723_01784	putative protease sohB	01784	8	1.56424	0.000774527	1	1.52649	0.00189955	1	1.5126	0.00129848	1	1.434	0.00209462	1	1.50858	1.20432e-09	1.07681e-08	1
56	13.16	13.16	24.36	22.01	18.97	723_01305	hypothetical protein	01305	9	1.55189	0.0159974	1	1.23468	0.166731	0	1.89382	0.0128274	1	1.46698	0.0698861	0	1.51896	0.000325007	0.00137225	1
140	3.18	3.18	16.25	13.12	13.12	723_01527	hypothetical protein	01527	2	1.51989	0.574426	0	1.33696	0.593525	0	1.76537	0.365702	0	1.50149	0.324872	0	1.52343	0.426006	0.641119	1
27	24.12	24.12	31.67	29.52	28.52	723_01498	putative 5'-nucleotidase precursor	01498	14	1.76832	0.000496305	1	1.43719	0.00499941	1	1.78285	3.75839e-05	1	1.39915	0.0016518	1	1.58677	8.68917e-11	8.80503e-10	1
151	2.24	2.24	12	9.143	9.143	723_01196	ATP-dependent protease subunit HslV	01196	2	1.28479			1.60566			1.96358			2.38245			1.76254			1
26	24.88	24.88	80	76.47	66.47	723_00471	hypothetical protein	00471	40	1.79739	0.00182519	1	1.38928	0.0257726	1	2.32815	7.2376e-05	1	1.75185	0.000241204	1	1.78643	6.31537e-10	5.9996e-09	1
108	6	6	22.28	12.95	12.95	723_00353	Osmotically-inducible protein Y precursor	00353	3	1.82733	0.161776	0	1.30024	0.581797	0	2.73636	0.13714	0	1.88052	0.36224	0	1.86992	0.132808	0.27432	1
155	2.1	2.1	3.562	1.008	0.6048	723_00374	Heme:hemopexin utilization protein A	00374	1	2.3014			1.90004			1.92863			1.54587			1.90018			1
165	2	2.13	8.688	2.773	1.848	723_00614	Oxa1Ec	00614	1	1.6883			1.65386			2.36934			2.25336			1.96495			1
67	10.57	10.57	34.68	34.68	34.68	723_01077	30S ribosomal protein S12	01077	7	1.84887	0.013199	1	3.62019	0.0290753	1	1.0456	0.735289	0	2.32629	0.0303412	1	2.00871	0.00367134	0.0116259	1
161	2.01	2.02	40.78	17.48	17.48	723_00736	50S ribosomal protein L21	00736	2	2.31317			2.20455			1.87917			1.73872			2.02037			1
12	57.06	57.06	68.81	66.24	65.32	723_01788	Heme/hemopexin transporter protein huxB precursor	01788	58	1.99304	1.33607e-13	1	1.46446	6.208e-07	1	2.90476	2.27261e-12	1	2.09043	9.79469e-11	1	2.0518	0	0	1
141	3.17	3.17	8.529	8.529	8.529	723_00668	Serine endoprotease DegS precursor	00668	3	2.32594	0.26579	0	2.28492	0.245873	0	2.42805	0.178731	0	2.3122	0.161624	0	2.33716	0.0536362	0.131495	1
32	21.19	21.19	49.08	42.22	42.22	723_01555	N-acetylneuraminate epimerase precursor	01555	13	2.47603	9.63197e-06	1	1.91591	0.000231565	1	2.94344	0.000105599	1	2.2252	0.000360291	1	2.36096	5.40679e-14	6.32178e-13	1
157	2.06	2.06	8.13	2.764	2.764	723_00034	Protease 4	00034	2	6.51309			4.01463			3.82077			2.28645			3.88764			1
166	2	2.08	17.72	8.228	8.228	723_00089	Transcript cleavage factor greA	00089	1																0
162	2.01	2.01	15.1	3.74	3.74	723_00691	Glycine--tRNA ligase beta subunit	00691	2																0
173	2	2	21.96	7.944	7.944	723_00555	hypothetical protein	00555	1																0
176	2	2	9.562	2.191	2.191	723_00436	Lysine--tRNA ligase, heat inducible	00436	1																0
182	2	2	9.408	5.226	5.226	723_01221	hypothetical protein	01221	1																0
195	2	2	3.719	3.719	3.719	723_01548	3-oxoacyl-[acyl-carrier-protein] reductase FabG	01548	1																0
199	2	2	8.197	8.197	8.197	723_01298	Outer membrane protein slp precursor	01298	1																0
206	2	2	5.031	5.031	5.031	723_00486	Thioredoxin reductase	00486	1																0

## Sheet: supp info A4
modA4 iTRAQ DATA
N	Unused	Total	X.Cov	X.Cov.50.	X.Cov.95.	Accession	Name	Species	Peptides.95..	ON.Exp1.X114.116	Exp1.PVal.114.116	CritExp1.X114.116	ON.Exp1.X115.116	Exp1.PVal.115.116	CritExp1.X115.116	ON.Exp2.X114.117	Exp2.PVal.114.117	CritExp2.X114.117	ON.Exp2.X115.117	Exp2.PVal.115.117	CritExp2.X115.117	Geomean	StouffersPval	StoufferAdj	TrendVal
25	16.03	16.03	13.37	9.828	8.308	C486_00400	putative hemoglobin and hemoglobin-haptoglobin-binding protein 2 precursor	00400	9	0.321895	0.000372804	-1	0.356557	0.000961353	-1	0.317049	0.00135324	-1	0.350011	0.00145454	-1	0.335941	2.40328e-10	4.36596e-09	1
66	6	6	28.24	28.24	12.94	C486_01569	hypothetical protein	01569	5	0.68405	0.162127	0	0.993404	0.957439	0	0.334384	0.057307	0	0.486433	0.0867696	0	0.576595	0.135367	0.447122	1
65	6	6	9.772	6.84	6.84	C486_01648	Mu-like prophage major head subunit gpT	01648	3	0.521415	0.0553537	0	0.525038	0.0687503	0	0.637311	0.121261	0	0.643	0.208018	0	0.578741	0.00568518	0.0413123	1
135	2	2	2.966	1.907	1.907	C486_00286	Tryptophanase	00286	1	0.775567			0.59616			0.672006			0.516784			0.633018			1
132	2	2	1.595	1.595	1.104	C486_00948	Aspartokinase I/homoserine dehydrogenase I	00948	1	0.45561			1.26089			0.346962			0.960632			0.661496			0
112	2.29	2.29	7.784	7.784	4.79	C486_00060	Rare lipoprotein B	00060	1	0.545195			0.705243			0.630998			0.816597			0.667162			1
39	11.73	11.73	31.4	20.84	17.68	C486_00883	N-acetylneuraminate epimerase precursor	00883	7	0.713803	0.0121556	-1	0.685573	0.00542131	-1	0.65739	0.0226537	-1	0.631794	0.00264405	-1	0.671441	8.12086e-07	8.04704e-06	1
22	18.03	18.18	30.93	30.93	30.93	C486_00911	High-affinity zinc uptake system protein znuA precursor	00911	9	0.845485	0.02766	0	0.785966	0.0202195	-1	0.623371	0.00370122	-1	0.582043	0.00205186	-1	0.700733	9.82835e-07	8.92741e-06	1
73	5.79	5.79	10.54	9.602	9.602	C486_00604	hypothetical protein	00604	3	0.757649			0.736515			0.669008			0.650635			0.702028			1
101	3.72	3.77	7.087	7.087	5.512	C486_01096	Molybdate-binding periplasmic protein precursor	01096	2	0.713902			0.730082			0.701799			0.718023			0.71588			1
162	1.48	1.48	6.796	6.796	6.796	C486_00102	50S ribosomal protein L21	00102	1	0.706667			0.793478			0.651645			0.73202			0.719152			1
121	2.01	2.01	12.61	3.913	3.913	C486_01433	Orotidine 5'-phosphate decarboxylase	01433	1	1.01585			0.70389			0.764296			0.529819			0.733553			1
17	23.31	23.31	31.5	25.77	21.81	C486_01251	Cation efflux system protein CusC precursor	01251	13	0.78658	0.0085452	-1	0.728745	0.00289446	-1	0.790984	0.0171067	-1	0.732237	0.00634682	-1	0.759075	5.38476e-07	5.86939e-06	1
5	64.24	64.24	43.64	41.86	41.31	C486_00731	Heme/hemopexin utilization protein C precursor	00731	36	0.812897	0.00010469	-1	0.80723	1.21494e-06	-1	0.741827	2.26184e-07	-1	0.737731	6.40075e-07	-1	0.77412	0	0	1
27	15.41	15.41	43.03	36.97	36.97	C486_01321	putative ferritin-1	01321	14	0.815646	0.00650848	-1	0.846821	0.0615781	0	0.707606	0.00653313	-1	0.735301	0.0171255	-1	0.774261	8.08871e-06	6.78207e-05	1
15	23.58	23.58	69.14	66.05	61.73	C486_01322	putative ferritin-1	01322	19	0.830089	0.00732771	0	0.799631	0.00325724	-1	0.752737	0.00127879	-1	0.72584	0.00442245	-1	0.776023	3.3702e-08	4.08168e-07	1
145	2	2	1.365	1.365	1.365	C486_00506	ATP synthase subunit alpha	00506	1	0.530512			0.753223			0.799681			1.13589			0.776191			1
7	44.85	44.85	51.24	44.15	42.73	C486_00730	Heme/hemopexin transporter protein huxB precursor	00730	30	0.769966	9.46128e-07	-1	0.783888	0.000231813	-1	0.776017	0.00369338	-1	0.7892	0.000835901	-1	0.779733	9.35696e-13	2.54977e-11	1
61	6.04	6.04	7.272	2.176	2.176	C486_00849	IgA-specific serine endopeptidase autotransporter precursor	00849	3	0.774727	0.144872	0	0.776057	0.543151	0	0.790921	0.423665	0	0.787819	0.380577	0	0.782349	0.234717	0.624004	1
3	64.86	64.86	64.29	64.29	63.74	C486_00311	Glycerophosphoryl diester phosphodiesterase precursor	00311	58	0.766791	1.57642e-06	-1	0.766703	7.58622e-07	-1	0.809703	0.00135032	-1	0.81023	0.000465521	-1	0.788061	1.55431e-15	5.64733e-14	1
159	1.71	1.72	5.464	2.914	2.914	C486_01131	Glucose-6-phosphate isomerase	01131	2	0.945354	0.680204	0	0.720297	0.477136	0	0.886191	0.674522	0	0.667646	0.154261	0	0.7967	0.469119	0.88522	1
129	2	2	23.26	5.233	5.233	C486_01593	Lipopolysaccharide export system protein lptA precursor	01593	1	0.986799			0.76055			0.846926			0.653036			0.802666			1
169	1.12	1.12	9.504	4.959	4.959	C486_00876	3-oxoacyl-[acyl-carrier-protein] reductase FabG	00876	1	0.704287			0.805105			0.817221			0.934619			0.81123			1
6	62.04	63.92	47.19	43.07	40.45	C486_00065	Omp85	00065	37	0.830398	0.000666	0	0.844261	0.022115	0	0.796355	0.0072834	-1	0.808646	0.000487876	-1	0.819704	2.11884e-08	2.88692e-07	1
85	4.01	4.14	5.664	4.883	4.102	C486_01345 NAD(P)	transhydrogenase subunit alpha	01345 NAD	2	0.762546			0.975363			0.702593			0.899077			0.82791			1
63	6.01	6.01	14.4	10.8	10.8	C486_00271	putative phospholipid-binding lipoprotein mlaA precursor	00271	3	0.912124	0.377248	0	0.864143	0.216908	0	0.806176	0.118643	0	0.764227	0.0816373	0	0.834782	0.0332034	0.150799	1
119	2.01	2.12	19.53	10.16	7.031	C486_00379	Large-conductance mechanosensitive channel	00379	1	0.600402			0.91681			0.762631			1.16505			0.836267			1
149	2	2	4.848	4.848	4.848	C486_00232	putative thiol peroxidase	00232	1	0.800493			0.812531			0.862398			0.875755			0.837186			1
137	2	2	1.793	1.793	1.793	C486_01534	Lysine--tRNA ligase, heat inducible	01534	1	0.90039			0.995003			0.705215			0.779664			0.837762			1
40	11.05	11.05	9.707	6.433	5.869	C486_01424	Pyruvate dehydrogenase E1 component	01424	6	0.844829	0.108017	0	0.838561	0.253144	0	0.843988	0.109256	0	0.836925	0.100803	0	0.841069	0.0137401	0.075099	0
88	4	8	7.654	7.654	7.654	C486_00287	Murein hydrolase activator NlpD precursor	00287	4	0.957313			0.461764			1.53542			0.740943			0.842115			0
2	75.82	75.82	41.18	39.1	39.1	C486_01528	putative TonB-dependent receptor precursor	01528	47	0.899282	0.00553472	0	0.86322	0.000962294	0	0.837295	0.00086722	0	0.803564	0.000375326	-1	0.850118	6.30055e-10	9.81086e-09	1
80	4.32	4.33	11.5	7.847	3.467	C486_00449	hypothetical protein	00449	2	1.07863			0.898134			0.805197			0.670752			0.850491			1
49	8.29	8.29	15.51	12.03	10.44	C486_01690	Cysteine synthase	01690	4	0.844895	0.426876	0	0.868547	0.151931	0	0.838951	0.353678	0	0.86399	0.376629	0	0.854005	0.170767	0.531819	0
18	23.06	23.06	45.43	41.37	41.37	C486_00369	hypothetical protein	00369	13	0.85999	0.216914	0	0.838263	0.0960078	0	0.87561	0.288152	0	0.854039	0.130171	0	0.856871	0.0296585	0.140556	0
106	2.91	2.91	9.416	9.416	7.143	C486_01626	ADP-L-glycero-D-manno-heptose-6-epimerase	01626	2	0.613613			0.974752			0.763456			1.21332			0.862754			0
96	4	4	26.44	21.84	21.84	C486_00008	30S ribosomal protein S20	00008	2	0.882746	0.81304	0	0.836397	0.779123	0	0.895694	0.790134	0	0.846156	0.749217	0	0.864897	0.941635	1	0
179	0.52	0.52	24	16	16	C486_00447	30S ribosomal protein S18	00447	1	1.30553			0.637092			1.18211			0.577119			0.867918			0
156	1.8	1.8	5.19	2.076	2.076	C486_00507	F-ATPase gamma subunit	00507	1	0.875959	0.624415	0	0.878107	0.48374	0	0.884093	0.87838	0	0.891679	0.847773	0	0.882438	0.891602	1	0
72	5.92	5.92	11.9	4.894	4.233	C486_01413	NADP-dependent malic enzyme	01413	3	0.976132	0.910989	0	0.712535	0.360408	0	1.0968	0.828059	0	0.798628	0.263688	0	0.883481	0.7428	1	1
151	2	2	6.341	6.341	6.341	C486_00129	Thiol:disulfide interchange protein DsbA precursor	00129	1	0.731988			0.853312			0.936328			1.09201			0.893956			1
58	6.39	6.39	15.96	9.337	7.831	C486_00942	Major ferric iron-binding protein	00942	3	0.850638	0.20536	0	0.852468	0.469304	0	0.941175	0.721238	0	0.942021	0.725293	0	0.895444	0.556758	0.911688	0
146	2	2	14.58	14.58	14.58	C486_00450	hypothetical protein	00450	1	0.775558			0.808649			1			1.04313			0.899349			1
32	14	14	34.8	34.8	34.8	C486_00801	28 kDa outer membrane protein	00801	8	0.966305	0.586423	0	0.957651	0.622508	0	0.844923	0.0301686	0	0.837531	0.0377053	0	0.89957	0.0590348	0.238326	0
114	2.13	2.13	9.322	3.672	1.977	C486_00393	Recombinase A	00393	1	0.859263	0.367804	0	0.71464	0.182124	0	1.13292	0.426907	0	0.943011	0.761036	0	0.899979	0.3595	0.833734	1
83	4.18	4.18	6.78	6.78	5.297	C486_00458	Aspartate ammonia-lyase	00458	2	0.800561	0.152062	0	0.941164	0.746903	0	0.865376	0.234816	0	1.01674	0.922212	0	0.902337	0.56635	0.911688	1
51	8.02	8.02	9.565	8.478	8.478	C486_00585	Outer membrane protein P1 precursor	00585	5	0.942583	0.626135	0	1.03432	0.781645	0	0.790574	0.186784	0	0.868129	0.39228	0	0.904431	0.487277	0.88522	1
116	2.09	2.09	4.489	3.242	1.995	C486_01541	Acetate kinase	01541	1	0.97069	0.813901	0	0.917266	0.542808	0	0.894719	0.653375	0	0.845835	0.365719	0	0.906019	0.700401	1	0
105	3.01	3.01	22.27	6.55	6.55	C486_00476	50S ribosomal protein L1	00476	2	0.883553			0.935463			0.881482			0.933684			0.908172			0
8	42.39	42.39	31.71	28.52	26.34	C486_00252	Organic solvent tolerance protein	00252	27	0.944613	0.307655	0	0.897234	0.0920144	0	0.931483	0.377289	0	0.884504	0.0918403	0	0.914131	0.0412344	0.172867	0
134	2	2	8.451	4.93	4.93	C486_00475	50S ribosomal protein L11	00475	1	0.92125			0.770856			1.10183			0.922368			0.921707			1
142	2	2	13.16	13.16	13.16	C486_00877	Acyl carrier protein	00877	1	1.35529			1.03665			0.819343			0.626985			0.921717			0
79	4.49	4.49	10.76	7.806	5.274	C486_01426	Dihydrolipoyl dehydrogenase	01426	2	0.759091	0.219551	0	1.09256	0.535909	0	0.795568	0.609585	0	1.1427	0.71775	0	0.931831	0.534034	0.911688	1
130	2	2	25.42	5.085	5.085	C486_00182	50S ribosomal protein L6	00182	1	0.860695			0.941452			0.922994			1.01004			0.932281			0
60	6.15	6.72	20.38	20.38	18.01	C486_01705	Superoxide dismutase [Mn]	01705	4	0.962801	0.737822	0	0.884619	0.573977	0	0.985032	0.89327	0	0.904642	0.725951	0	0.933372	0.908888	1	0
91	4	4	22.52	15.89	15.89	C486_01613	hypothetical protein	01613	2	0.846978	0.342199	0	0.844849	0.799304	0	1.04182	0.749876	0	1.01912	0.970488	0	0.933614	0.932854	1	0
143	2	2	6.22	6.22	6.22	C486_00738	hypothetical protein	00738	1	0.855244			0.624449			1.40058			1.02307			0.935298			0
71	6	6	17.07	17.07	17.07	C486_00360	hypothetical protein	00360	3	0.953094	0.676336	0	0.825873	0.192782	0	1.05841	0.627977	0	0.918846	0.485525	0	0.935377	0.476077	0.88522	1
35	13.06	13.06	40.28	40.28	36.11	C486_00178	50S ribosomal protein L15	00178	8	0.891496	0.289407	0	0.822439	0.0767667	0	1.06458	0.567106	0	0.983808	0.901284	0	0.936112	0.39659	0.864566	1
177	0.65	0.65	10.94	3.04	3.04	C486_01209	Phenylalanine--tRNA ligase alpha subunit	01209	1	0.73877			1.05453			0.833027			1.18961			0.937363			1
110	2.41	2.41	8.929	8.929	5.952	C486_00744	Helix-destabilizing protein	00744	1	1	1	0	1.0578	0.675172	0	0.839682	0.333121	0	0.889103	0.451004	0	0.942686	1	1	0
141	2	2	5.114	5.114	5.114	C486_00903	Inorganic pyrophosphatase	00903	1	0.851798			1.11726			0.799784			1.0495			0.945392			1
87	4.01	4.01	5.165	4.339	4.339	C486_00436	6-phosphogluconate dehydrogenase, decarboxylating 2	00436	2	0.837638			1.10128			0.817076			1.07472			0.948698			1
138	2	2	3.497	3.497	3.497	C486_01390	hypothetical protein	01390	1	1.24886			0.880267			1.03773			0.731775			0.955867			0
69	6	6	25.84	25.84	25.84	C486_01240	30S ribosomal protein S15	01240	3	0.894205	0.465463	0	1.05841	0.721069	0	0.867108	0.698817	0	1.0262	0.952535	0	0.957963	0.910711	1	0
155	1.81	1.81	9.739	6.413	1.663	C486_00092	Pyridoxal-phosphate-dependent serine hydroxymethyltransferase	00092	1	0.964956	0.787056	0	0.906796	0.597806	0	1.01951	0.881915	0	0.957557	0.748339	0	0.961377	0.926318	1	0
100	3.93	3.93	7.798	5.046	5.046	C486_00042	Enolase	00042	2	1.02913	0.875732	0	0.973534	0.930383	0	0.949732	0.898966	0	0.900311	0.844204	0	0.962063	0.993054	1	0
9	38.05	38.05	48.54	46.35	44.89	C486_00298	Outer membrane protein P4	00298	43	0.96085	0.405578	0	0.916723	0.0828406	0	1.01195	0.89789	0	0.965949	0.713389	0	0.963278	0.541372	0.911688	0
120	2.01	2.05	10.58	6.731	4.327	C486_01429	Uracil phosphoribosyltransferase	01429	1	0.982131	0.885597	0	0.973555	0.859364	0	0.957358	0.898402	0	0.949365	0.851091	0	0.965516	0.989198	1	0
56	7.28	7.28	11.57	5.857	5.857	C486_00410	Elongation factor G	00410	5	1.0169	0.909299	0	1.09354	0.625485	0	0.857083	0.343771	0	0.91793	0.470283	0	0.967133	0.722341	1	0
97	4	4	16.89	16.89	16.89	C486_00747	hypothetical protein	00747	2	0.992646			0.997173			0.937918			0.942613			0.967199			0
168	1.14	1.14	2.138	2.138	2.138	C486_01599	Cell division protein FtsZ	01599	1	0.944485			1.33451			0.707423			1			0.971739			0
64	6	6	8.537	6.707	6.707	C486_00299	Ketol-acid reductoisomerase	00299	3	1.16208	0.221052	0	1.07191	0.685154	0	0.882957	0.278704	0	0.814829	0.236446	0	0.972971	0.213167	0.611452	1
12	32	32	45	42.78	42.78	C486_01579	Fimbrin	01579	28	1.0169	0.764414	0	1.02637	0.639531	0	0.927516	0.200445	0	0.936939	0.257942	0	0.975894	0.418404	0.88522	0
86	4.01	4.01	12.96	4.398	4.398	C486_00276	Trigger factor	00276	2	1.00917	0.941833	0	0.777435	0.241576	0	1.2255	0.289756	0	0.944634	0.700737	0	0.976227	0.663037	1	0
81	4.31	4.31	5.391	5.391	4.348	C486_01446	Penicillin-binding protein activator LpoA precursor	01446	2	0.938033	0.526839	0	1.00676	0.943496	0	0.947694	0.778068	0	1.01958	0.943187	0	0.977368	0.977248	1	0
125	2	2.82	8.411	8.411	8.411	C486_00957	Thioredoxin-M	00957	2	0.958502			0.932915			1.03565			1.00845			0.98305			0
57	6.61	6.61	7.958	5.536	4.325	C486_00294	hypothetical protein	00294	3	0.910082	0.760566	0	0.984328	0.911035	0	0.982012	0.929736	0	1.06475	0.520421	0	0.983776	0.963286	1	0
166	1.29	1.29	8.036	8.036	3.125	C486_00424	Ribulose-phosphate 3-epimerase	00424	1	0.989521	0.96332	0	0.859003	0.505203	0	1.12877	0.437607	0	0.979478	0.869072	0	0.98459	0.916867	1	0
171	1.02	1.02	11.43	11.43	11.43	C486_00223	50S ribosomal protein L31	00223	1	1.02046			1.03999			0.932415			0.950683			0.984846			0
77	4.88	4.88	17.18	12.88	12.88	C486_00361	50S ribosomal protein L10	00361	3	0.975702	0.882444	0	1.02649	0.921529	0	0.945538	0.809927	0	0.993989	0.985348	0	0.984994	0.997672	1	0
117	2.06	2.06	23.88	19.4	7.463	C486_01121	hypothetical protein	01121	1	1.0893			1.02197			0.958928			0.900058			0.990056			0
161	1.49	1.49	5.14	5.14	5.14	C486_00636	Adenylate kinase	00636	1	0.721667			1.23975			0.79395			1.36453			0.99223			0
50	8.21	10.23	17.72	13.85	11.41	C486_01084	Cytosol aminopeptidase	01084	5	1.07326	0.395888	0	0.956428	0.71026	0	1.03343	0.677156	0	0.92143	0.603126	0	0.994318	0.693456	1	0
178	0.58	0.58	10.34	10.34	10.34	C486_00013	putative periplasmic lipoprotein	00013	1	0.891757			0.675516			1.48719			1.12706			1.00242			0
148	2	2	4.839	4.839	4.839	C486_00293	FKBP-type peptidyl-prolyl cis-trans isomerase slyD	00293	1	1.08557			0.883417			1.13851			0.926906			1.003			0
53	8	8	37.01	37.01	37.01	C486_01128	PAL cross-reacting lipoprotein	01128	5	1.15635	0.262981	0	1.08585	0.474681	0	0.929501	0.520434	0	0.873873	0.509429	0	1.00494	0.377746	0.845885	0
21	18.66	18.66	17.9	15.13	13.28	C486_01425	Dihydrolipoyllysine-residue acetyltransferase component of pyruvate dehydrogenase complex	01425	9	0.905188	0.319531	0	0.94763	0.639204	0	1.07007	0.790267	0	1.12827	0.489205	0	1.00879	0.630736	0.968313	0
46	8.95	9.04	16.62	16.62	16.62	C486_00152	D-galactose/ D-glucose-binding protein	00152	5	1.12302	0.687785	0	0.896638	0.436534	0	1.13517	0.288845	0	0.908573	0.607324	0	1.0095	0.509057	0.909626	0
4	64.41	64.41	51.55	50.09	48.45	C486_00122	Hemin-binding lipoprotein	00122	59	0.977025	0.663679	0	0.978421	0.612472	0	1.04753	0.51962	0	1.04927	0.383058	0	1.01244	0.590961	0.933546	0
11	37	37	41.28	38.09	38.09	C486_00109	Glutamine synthetase	00109	20	1.07153	0.178287	0	1.02547	0.612298	0	1.00137	0.977069	0	0.958464	0.342845	0	1.01338	0.683561	1	0
152	2	2	1.843	1.843	1.843	C486_00107	Peptidase B	00107	1	1.22785			0.957431			1.07383			0.837706			1.01407			1
38	11.75	11.75	23.01	20.65	17.7	C486_01043	Glyceraldehyde-3-phosphate dehydrogenase A	01043	6	1.11069	0.204444	0	1.03384	0.793732	0	0.995454	0.967081	0	0.926881	0.536292	0	1.01455	0.832002	1	0
123	2.01	2.01	9.924	3.053	3.053	C486_00861	hypothetical protein	00861	1	0.95847			1.12047			0.920977			1.07711			1.01595			0
23	17.11	19.14	8.404	6.356	5.791	C486_00478	DNA-directed RNA polymerase subunit beta'	00478	10	1.18843	0.00491391	0	0.987389	0.875104	0	1.04427	0.605399	0	0.872734	0.302601	0	1.01692	0.200375	0.590295	0
42	10.33	10.33	42.48	39.87	35.95	C486_00605	15 kDa peptidoglycan-associated lipoprotein	00605	12	0.976475	0.848301	0	0.91599	0.549137	0	1.13095	0.348279	0	1.06187	0.639943	0	1.01804	0.712429	1	0
19	20.29	20.34	38.33	30.56	29.17	C486_01364	Spermidine/putrescine-binding periplasmic protein precursor	01364	12	1.04757	0.490348	0	0.9897	0.854906	0	1.04635	0.724261	0	0.991389	0.880296	0	1.01836	0.919656	1	0
55	7.58	7.58	21.84	19.42	19.42	C486_00173	30S ribosomal protein S4	00173	5	1.02649	0.717727	0	1.02262	0.755992	0	1.02832	0.730429	0	1.02496	0.73161	0	1.0256	0.894475	1	0
108	2.82	2.82	16.47	16.47	16.47	C486_00189	30S ribosomal protein S17	00189	2	1.04855	0.719737	0	1.21563	0.41241	0	0.869927	0.463684	0	1.00869	0.944766	0	1.02839	0.824544	1	1
164	1.37	1.37	3.634	1.308	1.308	C486_00050	Glycine--tRNA ligase beta subunit	00050	1	0.823314			1.21727			0.869977			1.28683			1.02919			0
48	8.5	8.5	43.64	38.18	38.18	C486_00193	50S ribosomal protein L22	00193	5	0.97546	0.76306	0	0.919829	0.598937	0	1.15299	0.167078	0	1.08678	0.607725	0	1.02972	0.554563	0.911688	0
103	3.44	3.44	5.087	5.087	3.021	C486_00459	Sigma-70	00459	2	1.03473	0.877669	0	1.04182	0.809536	0	1.01716	0.95079	0	1.02632	0.910056	0	1.02997	0.994076	1	0
37	12.1	12.15	12.59	6.064	6.064	C486_00160	Alanine--tRNA ligase	00160	6	1.08635	0.464601	0	1.10831	0.318778	0	0.962977	0.733967	0	0.984188	0.903592	0	1.03355	0.752883	1	0
75	5.39	5.39	34.62	23.85	23.85	C486_01266	30S ribosomal protein S9	01266	3	0.989239	0.95645	0	1.1845	0.23643	0	0.911474	0.644513	0	1.0931	0.49714	0	1.03947	0.751184	1	0
59	6.32	6.32	17.79	15.38	12.5	C486_00198	50S ribosomal protein L3	00198	3	1.09873	0.294698	0	1.02161	0.913612	0	1.0591	0.494093	0	0.984045	0.928654	0	1.04	0.8723	1	0
78	4.55	4.55	12.82	8.974	8.974	C486_00409	30S ribosomal protein S7	00409	3	1.03768	0.830851	0	0.966987	0.92559	0	1.1202	0.316028	0	1.04106	0.887345	0	1.04007	0.941498	1	0
176	0.7	0.7	9.001	0.9845	0.9845	C486_01542	Phosphate acetyltransferase	01542	1	0.792085	0.520057	0	0.926915	0.829932	0	1.18451	0.174333	0	1.38028	0.0587937	0	1.04672	0.226934	0.618394	0
24	16.71	16.71	31.14	24.85	23.35	C486_00397	Ornithine carbamoyltransferase, catabolic	00397	10	1.05339	0.344442	0	1.06165	0.402099	0	1.04248	0.695575	0	1.05292	0.474485	0	1.05259	0.460059	0.88522	0
153	2	2	10.26	10.26	10.26	C486_00022	50S ribosomal protein L28	00022	1	1.12738			1.20876			0.916533			0.983127			1.05267			1
33	13.91	13.91	13.23	10.71	10.71	C486_01421	Heat shock protein 70	01421	7	0.877834	0.196919	0	1.03078	0.686164	0	1.0813	0.460322	0	1.27064	0.0209447	1	1.05593	0.105475	0.370864	1
52	8	8	36.62	28.87	28.87	C486_01265	50S ribosomal protein L13	01265	4	0.978373	0.908574	0	1.13451	0.293377	0	0.988875	0.97095	0	1.14541	0.202561	0	1.0589	0.822636	1	0
93	4	4	19.46	15.44	15.44	C486_00448	50S ribosomal protein L9	00448	2	1.12225	0.461144	0	1.03331	0.836131	0	1.08405	0.611486	0	1.00106	0.997863	0	1.05915	0.977825	1	0
29	14.44	14.44	68.97	64.66	60.34	C486_00830	50S ribosomal protein L19	00830	7	1.06665	0.440233	0	1.06203	0.41948	0	1.06019	0.580657	0	1.05797	0.690215	0	1.06171	0.568759	0.911688	0
28	15.11	15.11	41.03	41.03	41.03	C486_01232	50S ribosomal protein L20	01232	10	1.12986	0.0831881	0	0.989884	0.925553	0	1.1439	0.268008	0	1.00147	0.987158	0	1.06392	0.79837	1	0
36	12.71	12.72	33.19	28.09	28.09	C486_00192	30S ribosomal protein S3	00192	8	1.10196	0.356938	0	1.04425	0.658955	0	1.08666	0.701393	0	1.03123	0.873691	0	1.06563	0.804469	1	0
144	2	2	8.889	8.889	8.889	C486_00558	hypothetical protein	00558	1	0.829311			1			1.13787			1.37268			1.06683			0
122	2.01	2.01	2.857	1.558	1.558	C486_00864	Formate acetyltransferase 1	00864	1	1.37444			0.84855			1.34263			0.829276			1.06749			0
160	1.64	1.64	2.013	2.013	2.013	C486_00850	Na(+)-translocating NADH-quinone reductase subunit A	00850	1	1.20324			1.05546			1.11471			0.97824			1.0848			1
20	19.87	19.87	28.94	22.24	17.32	C486_00046	Catalase	00046	11	1.0223	0.654286	0	1.07435	0.361618	0	1.09627	0.270988	0	1.15278	0.0610256	0	1.08542	0.145339	0.46594	0
31	14	14.16	31.52	31.52	29.96	C486_01713	putative amino-acid ABC transporter-binding protein precursor	01713	7	1.08688	0.443407	0	1.26888	0.0732417	0	0.934164	0.375914	0	1.09048	0.265263	0	1.08871	0.102235	0.370864	1
154	1.89	1.89	18.38	8.108	3.243	C486_00166	Ribosome-releasing factor	00166	1	0.794099			1.48584			0.803731			1.50453			1.09292			0
131	2	2	8.284	5.325	5.325	C486_01250	hypothetical protein	01250	1	0.885252			0.968149			1.23657			1.35297			1.09428			1
111	2.39	2.39	12.25	2.961	2.288	C486_00651	GTP pyrophosphokinase	00651	2	1.21741	0.300293	0	1.10435	0.751291	0	1.08292	0.645885	0	0.984933	0.973916	0	1.0943	0.891676	1	1
126	2	2.07	2.116	2.116	2.116	C486_01719	Cytochrome d ubiquinol oxidase subunit 2	01719	1	1.17318			1.26964			0.965533			1.04538			1.10731			1
43	9.72	9.72	9.427	9.427	7.209	C486_01616	Periplasmic oligopeptide-binding protein precursor	01616	5	1.19002	0.341294	0	1.06931	0.692846	0	1.15841	0.18647	0	1.03945	0.722923	0	1.11258	0.459293	0.88522	0
136	2	2	40.54	18.92	18.92	C486_00176	Ribosomal protein B	00176	1	1.20303			1.24736			0.992813			1.02986			1.11296			1
95	4	4	18.75	14.84	14.84	C486_00171	50S ribosomal protein L17	00171	2	1.00644	0.969898	0	1.02384	0.858172	0	1.2111	0.330778	0	1.2333	0.574645	0	1.11383	0.911643	1	1
133	2	2	4.255	2.736	2.736	C486_00885	Neu5Ac-binding protein	00885	1	1.58101			1.21677			1.02435			0.788703			1.11654			0
10	37.24	37.24	43.67	36.7	36.7	C486_01470	hypothetical protein	01470	25	1.15217	0.0120682	0	1.14572	0.00808288	0	1.08806	0.277194	0	1.08264	0.202137	0	1.11669	0.0011725	0.00912874	0
92	4	4	7.143	5.665	5.665	C486_01172	3-oxoacyl-[acyl-carrier-protein] synthase 1	01172	2	1.20868	0.311868	0	1.28917	0.242299	0	0.967593	0.79968	0	1.0325	0.80615	0	1.11699	0.601562	0.936719	1
127	2	2.01	3.946	0.6701	0.6701	C486_00477	DNA-directed RNA polymerase subunit beta	00477	1	1.12209			0.737293			1.69406			1.11362			1.11772			0
139	2	2	9.184	9.184	9.184	C486_01127	hypothetical protein	01127	1	1.27621			1.31782			0.952431			0.983918			1.12045			1
113	2.25	2.25	26.15	20.77	10.77	C486_00183	30S ribosomal protein S8	00183	1	1.0775	0.685724	0	0.971672	0.854566	0	1.29576	0.524989	0	1.17274	0.36308	0	1.12309	0.734412	1	1
16	23.39	23.39	43.64	39.18	35.05	C486_01439	Pyridoxal biosynthesis lyase pdxS	01439	13	1.13029	0.095791	0	1.0773	0.452967	0	1.18032	0.0547968	0	1.12306	0.14169	0	1.12715	0.0202589	0.105153	0
150	2	2	10.68	10.68	10.68	C486_00199	30S ribosomal protein S10	00199	1	1.0478			1.24621			1.02636			1.22125			1.13108			1
30	14.03	14.03	31.95	29.88	29.88	C486_00418	Hybrid peroxiredoxin hyPrx5	00418	7	1.1453	0.0971368	0	1.12827	0.131105	0	1.13559	0.166576	0	1.11904	0.153864	0	1.13201	0.0137796	0.075099	0
41	10.73	10.73	44.96	44.96	44.96	C486_00174	30S ribosomal protein S11	00174	6	1.2197	0.0909652	0	1.13007	0.235924	0	1.14409	0.135692	0	1.06042	0.526349	0	1.13717	0.0612884	0.238587	1
118	2.02	2.02	9.158	1.733	1.733	C486_00703	Aspartate aminotransferase	00703	1	1.38769	0.448619	0	1.11853	0.475598	0	1.17057	0.746221	0	0.945034	0.680843	0	1.14471	0.681241	1	1
34	13.12	13.12	66.95	44.07	44.07	C486_00175	30S ribosomal protein S13	00175	8	1.17158	0.175203	0	1.23529	0.187243	0	1.0642	0.628219	0	1.11549	0.587781	0	1.14487	0.262237	0.664741	1
14	25.44	25.71	60.81	50.92	48.72	C486_00195	50S ribosomal protein L2	00195	16	1.13385	0.0833215	0	1.15712	0.0233749	0	1.14504	0.324386	0	1.16969	0.161553	0	1.15135	0.00802895	0.0546972	0
76	5.3	5.3	10.12	6.468	4.975	C486_00825	putative 5'-nucleotidase precursor	00825	3	1.1465	0.681006	0	1.09523	0.658036	0	1.20949	0.427843	0	1.15906	0.213077	0	1.15185	0.480054	0.88522	1
173	0.82	0.82	10.36	1.919	1.919	C486_01718	Cytochrome d ubiquinol oxidase subunit 1	01718	1	1.01753			1.00696			1.33612			1.32282			1.16005			1
44	9.48	9.48	28.5	28.5	21	C486_00197	50S ribosomal protein L4	00197	5	1.31717	0.167581	0	1.2894	0.264656	0	1.04304	0.722089	0	1.02269	0.785926	0	1.16016	0.45791	0.88522	1
54	7.85	7.85	14.73	13.6	10.76	C486_01107	putative protease sohB	01107	4	1.1691	0.0801433	0	1.14127	0.253347	0	1.18408	0.276462	0	1.15621	0.475199	0	1.16256	0.0866232	0.325584	0
26	16	16	43.75	43.75	43.75	C486_00069	30S ribosomal protein S2	00069	10	1.12715	0.402532	0	1.20025	0.158343	0	1.13474	0.098204	0	1.2078	0.0290134	1	1.16691	0.013287	0.075099	1
70	6	6	15.32	15.32	15.32	C486_00408	30S ribosomal protein S12	00408	3	1.06031	0.554606	0	1.24489	0.119095	0	1.09565	0.677059	0	1.28642	0.327262	0	1.1679	0.303239	0.733656	1
47	8.54	8.54	10.56	10.56	8.197	C486_01437	30S ribosomal protein S1	01437	4	1.19362	0.423554	0	1.24706	0.309913	0	1.10521	0.464803	0	1.15152	0.148417	0	1.17319	0.181346	0.549075	1
165	1.36	1.36	18.18	18.18	18.18	C486_01770	50S ribosomal protein L34	01770	1	1.20586			0.947925			1.46935			1.15557			1.18031			1
107	2.88	2.88	13.97	11.73	11.73	C486_00185	50S ribosomal protein L5	00185	2	1.16178	0.641417	0	1.14879	0.698625	0	1.21616	0.344858	0	1.20127	0.439679	0	1.18168	0.565857	0.911688	1
67	6	6	15.23	12.69	12.69	C486_00066	Outer membrane protein 26 precursor	00066	3	1.10872	0.496652	0	1.30495	0.286888	0	1.08357	0.574986	0	1.27474	0.409906	0	1.18898	0.38026	0.845885	1
74	5.42	5.42	27.72	17.82	17.82	C486_00184	30S ribosomal protein S14	00184	3	1.15523	0.22667	0	1.12525	0.291083	0	1.26164	0.323528	0	1.23204	0.291127	0	1.19225	0.124247	0.423216	1
102	3.59	3.59	6.329	4.43	4.43	C486_01344 NAD(P)	transhydrogenase subunit beta	01344 NAD	2	0.971985	0.91398	0	1.36017	0.544312	0	1.04783	0.919822	0	1.46889	0.296387	0	1.19435	0.879606	1	1
45	9.33	9.33	67.09	67.09	67.09	C486_01297	hypothetical protein	01297	8	1.10264	0.41027	0	1.2475	0.103775	0	1.14742	0.191682	0	1.29941	0.0493542	1	1.1967	0.0224803	0.11138	1
90	4	4.02	4.55	2.442	2.442	C486_00073	hypothetical protein	00073	2	1.24755			1.34677			1.07064			1.1563			1.20093			1
62	6.03	6.03	13.61	5.941	5.941	C486_00610	Cysteine desulfurase	00610	3	1.24932	0.121116	0	1.19312	0.532731	0	1.21906	0.37326	0	1.15948	0.661529	0	1.20479	0.309616	0.733656	1
82	4.25	5.55	6.227	4.11	2.989	C486_00525	Lon protease	00525	3	1.15527	0.610439	0	1.0533	0.601112	0	1.38464	0.0711525	0	1.25595	0.471183	0	1.20611	0.308033	0.733656	1
84	4.18	4.18	17.89	17.89	12.2	C486_00187	50S ribosomal protein L14	00187	2	1.08803	0.532708	0	1.03661	0.70818	0	1.41532	0.134041	0	1.35163	0.205408	0	1.21197	0.25788	0.664741	1
98	4	4	25.35	25.35	25.35	C486_00461	30S ribosomal protein S21	00461	2	1.23873	0.536241	0	1.22704	0.568578	0	1.27343	0.384513	0	1.26127	0.422217	0	1.24999	0.454986	0.88522	1
89	4	5.3	21.34	10.67	8.841	C486_00172	DNA-directed RNA polymerase subunit alpha	00172	3	1.5457			1.47236			1.08075			1.02993			1.26159			1
68	6	6	29.55	29.55	29.55	C486_01296	hypothetical protein	01296	3	1.31529	0.0811867	0	1.2009	0.220768	0	1.34667	0.0904936	0	1.22903	0.134812	0	1.27156	0.0106059	0.0680024	1
13	28.07	28.1	43.83	43.83	43.83	C486_01049	L-lactate dehydrogenase [cytochrome]	01049	18	1.26635	0.00247317	1	1.3053	0.00010023	1	1.2796	0.000224106	1	1.31906	0.000311068	1	1.29241	8.46412e-12	1.84518e-10	1
94	4	4	35.16	28.57	28.57	C486_00194	30S ribosomal protein S19	00194	2	1.01886	0.956862	0	1.3368	0.235857	0	1.2827	0.466149	0	1.68702	0.134715	0	1.31026	0.461434	0.88522	1
170	1.09	1.09	6.897	4.741	4.741	C486_01305	Fumarate hydratase class II	01305	2	1.30262			1.28468			1.44248			1.42325			1.36145			1
104	3.37	3.53	7.273	7.273	5.455	C486_01512	2,3,4,5-tetrahydropyridine-2,6-dicarboxylate N-succinyltransferase	01512	2	1.2719	0.270125	0	1.37877	0.325521	0	1.3691	0.384399	0	1.48177	0.436861	0	1.37338	0.223982	0.618394	1
109	2.68	2.77	2.351	1.808	1.447	C486_00836	putative MscS family protein.1 precursor	00836	2	1.48928	0.156811	0	1.54151	0.197231	0	1.3204	0.218735	0	1.36788	0.195381	0	1.42699	0.0403223	0.172867	1
1	135.68	135.68	86.2	82.25	81.41	C486_00892	Outer membrane protein (porin)	00892	186	0.552016	2.17915e-07	-1	0.412097	3.28563e-08	-1	5.46361	6.81656e-08	1	4.2687	1.02882e-07	1	1.51769	0	0	0
157	1.8	1.8	20.2	12.12	12.12	C486_01694	hypothetical protein	01694	1	1.41826			2.48812			1.09893			1.92876			1.65374			1
115	2.11	2.29	6.562	1.187	0.875	C486_01112	Heme:hemopexin utilization protein A	01112	2	2.33468			1.669			2.39288			1.71137			1.99865			1
99	4	4	15.66	15.66	15.66	C486_00180	30S ribosomal protein S5	00180	2																0
124	2	3.05	6.215	6.215	6.215	C486_01237	3-hydroxydecanoyl-[acyl-carrier-protein] dehydratase	01237	2																0
128	2	2.01	20.18	11.4	11.4	C486_01575	hypothetical protein	01575	1																0
140	2	2	14.77	14.77	14.77	C486_01045	DNA-directed RNA polymerase subunit omega	01045	1																0
147	2	2	4.8	4.8	4.8	C486_00445	30S ribosomal protein S6	00445	1																0
158	1.79	1.81	8.202	4.416	2.524	C486_01615	Transaldolase B	01615	1																0
163	1.38	1.38	8.867	6.897	6.897	C486_01038	Formate dehydrogenase, nitrate-inducible, major subunit precursor	01038	1																0
167	1.28	1.28	10.36	1.681	1.681	C486_01546	Ribosomal large subunit pseudouridine synthase B	01546	1																0
172	0.92	0.92	2.787	0.6969	0.6969	C486_00284	DNA mismatch repair protein mutS	00284	1																0
174	0.78	0.79	7.889	0.9595	0.9595	C486_00573	Ribonuclease G	00573	1																0
175	0.71	0.71	3.179	2.023	2.023	RRRRRC486_01792	REVERSED Pantothenate permease	01792	1																0

## Sheet: supp info A5
modA5 iTRAQ DATA
N	Unused	Total	X.Cov	X.Cov.50.	X.Cov.95.	Accession	Name	Species	Peptides.95..	ON.Exp1.X114.116	Exp1.PVal.114.116	CritExp1.X114.116	ON.Exp1.X115.116	Exp1.PVal.115.116	CritExp1.X115.116	ON.Exp2.X114.117	Exp2.PVal.114.117	CritExp2.X114.117	ON.Exp2.X115.117	Exp2.PVal.115.117	CritExp2.X115.117	Geomean	StouffersPval	StoufferAdj	TrendVal
131	2	2	5.3	1.843	1.843	477_00836	Peptidase B	00836	1	0.426706			0.386642			0.597652			0.536902			0.479673			1
102	2.01	2.01	8.516	1.381	1.381	477_00483	Aminopeptidase N	00483	1	0.849805			0.278621			1.18167			0.384111			0.572561			1
139	2	2	10.57	10.57	10.57	477_01737	hypothetical protein	01737	1	0.579911			0.531837			0.670858			0.609977			0.596034			1
100	2.01	2.01	14.49	9.541	9.541	477_00797	Elongation factor Ts	00797	1	0.694587			0.625195			0.636893			0.568355			0.629661			1
149	2	2	1.793	1.793	1.793	477_00527	Lysine--tRNA ligase, heat inducible	00527	1	0.720173			0.516379			0.790724			0.562111			0.637622			1
91	2.06	2.06	18.5	11.01	3.084	477_00951	2,3-bisphosphoglycerate-dependent phosphoglycerate mutase	00951	1	0.626599	0.426866	0	0.565436	0.110391	0	0.727728	0.548491	0	0.651353	0.145702	0	0.640162	0.120799	0.405883	1
129	2	2	16.25	16.25	8.125	477_01209	hypothetical protein	01209	1	1.22051			0.347433			1.19552			0.337405			0.643102			0
134	2	2	3.711	2.734	2.734	477_00300 NAD(P)	transhydrogenase subunit alpha	00300 NAD	1	1.07589			0.64106			0.651481			0.384856			0.644862			1
68	4.01	4.01	11.42	9.749	9.749	477_01633	Fructose-bisphosphate aldolase class 2	01633	2	0.669993	0.154521	0	0.804155	0.435129	0	0.52282	0.103955	0	0.623019	0.241128	0	0.647241	0.0580577	0.243842	1
65	4.02	4.02	13.28	13.28	13.28	477_01682	Hybrid peroxiredoxin hyPrx5	01682	3	0.646539	0.165885	0	0.613617	0.173646	0	0.695031	0.197206	0	0.654266	0.195403	0	0.651723	0.0351397	0.155355	1
112	2	4	5.274	3.797	3.797	477_00299 NAD(P)	transhydrogenase subunit beta	00299 NAD	2	0.507464			0.600751			0.757949			0.8896			0.673339			1
150	2	2	13.89	13.89	13.89	477_00207	Cold shock-like protein CspD	00207	1	0.543602			0.675197			0.724789			0.892538			0.698052			1
46	6.02	6.76	5.298	2.781	2.781	477_00285	Structural maintenance of chromosome-related protein	00285	4	0.764325	0.225269	0	0.635087	0.505083	0	0.799039	0.264814	0	0.655189	0.472279	0	0.710005	0.235779	0.575982	1
32	10.01	10.01	9.255	6.885	6.885	477_00419	Pyruvate dehydrogenase E1 component	00419	5	0.672863	0.0599068	0	0.664291	0.0128575	-1	0.780291	0.202464	0	0.766726	0.150335	0	0.71911	0.00234969	0.0179431	1
110	2.01	2.01	7.339	4.128	4.128	477_00192	GTP cyclohydrolase 1	00192	1	0.795764			0.819231			0.64009			0.653323			0.722587			1
152	1.92	2	6.061	6.061	6.061	477_00927	50S ribosomal protein L23	00927	1	0.622941			0.668778			0.787973			0.83871			0.724375			1
82	4	4	6.195	6.195	6.195	477_00276	Phosphate-binding protein pstS precursor	00276	2	0.735964	0.493378	0	0.63267	0.324975	0	0.83648	0.330497	0	0.7096	0.184451	0	0.725063	0.183064	0.496044	1
84	3.82	3.82	8.102	5.324	5.324	477_01811	Trigger factor	01811	2	0.774529	0.235511	0	0.724681	0.190184	0	0.727736	0.339802	0	0.677149	0.321759	0	0.725205	0.10806	0.405883	1
79	4	4	32.22	32.22	32.22	477_01542	hypothetical protein	01542	2	0.61434	0.128726	0	1.08378	0.854652	0	0.488222	0.0882288	0	0.862615	0.782402	0	0.72769	0.373111	0.712304	1
76	4	4	3.465	3.465	2.52	477_00416	Heat shock protein 70	00416	2	0.780642	0.355894	0	0.696302	0.237621	0	0.768155	0.353472	0	0.6793	0.236216	0	0.729777	0.138085	0.42045	1
40	7.29	7.29	25.49	25.49	25.49	477_01495	15 kDa peptidoglycan-associated lipoprotein	01495	6	0.818185	0.3414	0	0.822981	0.387512	0	0.654925	0.214097	0	0.652643	0.170787	0	0.732449	0.111441	0.405883	1
74	4	4	9.44	5.015	5.015	477_01028	Glyceraldehyde-3-phosphate dehydrogenase A	01028	2	0.884348			0.759076			0.713071			0.606821			0.734134			1
23	12.3	12.3	23.86	22.08	20.56	477_01728	hypothetical protein	01728	9	0.731288	0.00546729	-1	0.710909	0.0504847	0	0.78468	0.0308379	-1	0.755506	0.066974	0	0.745089	7.96376e-05	0.000836194	1
103	2.01	2.01	4.545	2.273	2.273	477_01665	6-phosphogluconate dehydrogenase, decarboxylating 2	01665	1	0.826463			0.61417			0.914116			0.673491			0.747672			1
118	2	2	4.286	3.429	1.429	477_01690	Elongation factor G	01690	1	0.810807			0.666928			0.847458			0.691106			0.750179			1
128	2	2	13.69	8.333	8.333	477_01288	Helix-destabilizing protein	01288	1	0.837546			0.804579			0.7057			0.672118			0.751901			1
148	2	2	9.489	9.489	9.489	477_00866	Small protein A precursor	00866	1	0.747693			0.775862			0.735816			0.757			0.753951			1
35	8.01	8.01	9.612	6.839	6.839	477_00611	Periplasmic oligopeptide-binding protein precursor	00611	4	0.684557	0.0148786	-1	0.696273	0.0689054	0	0.836062	0.287442	0	0.841116	0.107668	0	0.760888	0.00318019	0.0222613	1
115	2	2.01	2.234	0.6701	0.6701	477_01624	DNA-directed RNA polymerase subunit beta	01624	1	0.698753			0.664205			0.878012			0.827455			0.762022			1
123	2	2	4.99	1.919	1.919	477_00658	Cytochrome d ubiquinol oxidase subunit 1	00658	1	0.80292			0.911008			0.653404			0.735016			0.769871			1
48	6.01	6.01	21.83	21.83	21.83	477_01325	Uridine phosphorylase	01325	5	0.696445	0.445276	0	1.05936	0.893914	0	0.559922	0.04916	-1	0.852884	0.652376	0	0.770436	0.469849	0.822235	1
45	6.04	6.07	9.489	6.934	6.934	477_01652	hypothetical protein	01652	3	0.749564	0.0861759	0	0.796135	0.312965	0	0.772648	0.322136	0	0.819578	0.538942	0	0.784046	0.133918	0.42045	1
78	4	4	11.34	11.34	11.34	477_01627	Purine nucleoside phosphorylase deoD-type	01627	2	0.676474			0.854985			0.74044			0.927818			0.793945			1
121	2	2	27	9.5	9.5	477_01156	putative peroxiredoxin	01156	1	0.765284			1.04412			0.626844			0.847915			0.807275			1
73	4	4	7.143	3.896	3.896	477_01211	Formate acetyltransferase 1	01211	2	0.654479			0.857159			0.772881			1.00356			0.812182			1
108	2.01	2.01	20.77	10.77	10.77	477_00914	30S ribosomal protein S8	00914	1	0.850786	0.65424	0	0.734394	0.382601	0	0.917479	0.556356	0	0.782865	0.25269	0	0.81848	0.41563	0.774618	1
39	8	8	7.763	7.763	7.763	477_00420	Dihydrolipoyllysine-residue acetyltransferase component of pyruvate dehydrogenase complex	00420	4	0.8127	0.274628	0	0.701168	0.216441	0	0.964554	0.767115	0	0.825368	0.389874	0	0.820695	0.320355	0.656338	1
87	2.29	2.29	12.5	12.5	12.5	477_00909	50S ribosomal protein L15	00909	2	0.81083			0.862057			0.791305			0.834095			0.82415			1
64	4.02	4.02	30.77	12.5	12.5	477_00929	50S ribosomal protein L3	00929	3	0.840137	0.222457	0	0.806798	0.237945	0	0.852811	0.505167	0	0.81958	0.520434	0	0.82964	0.239992	0.575982	1
95	2.01	2.04	3.704	1.265	1.265	477_01227	putative MscS family protein.1 precursor	01227	2	1.15049			0.740472			0.947912			0.604865			0.835997			1
104	2.01	2.01	26.85	9.396	9.396	477_01653	50S ribosomal protein L9	01653	1	0.724797			0.846708			0.832306			0.963976			0.837674			1
51	6	6	15.11	11.87	11.87	477_00215	hypothetical protein	00215	3	0.947098	0.69104	0	0.836047	0.334577	0	0.854266	0.368719	0	0.747644	0.218428	0	0.843293	0.30131	0.632752	1
153	1.51	1.51	8.229	3.242	3.242	477_00534	Acetate kinase	00534	2	0.802578	0.269062	0	0.89556	0.465105	0	0.813834	0.285186	0	0.903346	0.684918	0	0.852596	0.346562	0.693123	1
20	16.27	16.27	22.57	16.88	16.88	477_00465	Heme/hemopexin transporter protein huxB precursor	00465	9	0.829641	0.364046	0	0.854897	0.296532	0	0.860189	0.264655	0	0.878345	0.303796	0	0.85559	0.155693	0.435939	1
52	6	6	10.54	10.54	10.54	477_01122	Major ferric iron-binding protein	01122	3	0.92857	0.551128	0	0.814343	0.346719	0	0.905473	0.478621	0	0.786157	0.17276	0	0.856548	0.26392	0.59917	1
86	2.82	2.82	11.54	11.54	11.54	477_01691	30S ribosomal protein S7	01691	2	0.807262	0.516256	0	0.887725	0.442177	0	0.875621	0.79212	0	0.951762	0.705027	0	0.879092	0.73369	1	1
26	12	12	16.15	16.15	16.15	477_00057	putative protease sohB	00057	8	0.933083	0.506929	0	0.893646	0.514604	0	0.898907	0.623211	0	0.853352	0.327694	0	0.894298	0.484369	0.830348	0
36	8	8	7.203	7.203	7.203	477_01643	Aspartate ammonia-lyase	01643	4	0.855212	0.449521	0	0.81372	0.127411	0	0.997205	0.988933	0	0.941579	0.64444	0	0.899078	0.756913	1	1
119	2	2	9.215	4.437	4.437	477_01404	putative periplasmic iron-binding protein precursor	01404	1	0.629841			0.72911			1.11739			1.28243			0.90067			0
5	40.62	40.62	59.89	59.89	59.89	477_01785	Glycerophosphoryl diester phosphodiesterase precursor	01785	32	0.843959	0.0558281	0	0.938333	0.205673	0	0.869004	0.122885	0	0.959672	0.404586	0	0.901479	0.0282442	0.131806	0
31	10.02	10.02	19.41	16.67	16.67	477_00421	Dihydrolipoyl dehydrogenase	00421	8	0.788369	0.208347	0	1.06671	0.814692	0	0.771145	0.110684	0	1.04564	0.775597	0	0.907453	0.424196	0.774618	1
60	4.17	4.17	24.81	24.81	20.93	477_00905	30S ribosomal protein S11	00905	2	0.885338	0.442247	0	0.896895	0.478645	0	0.928076	0.596816	0	0.931655	0.613513	0	0.910274	0.566467	0.895095	0
56	5.39	5.39	47.25	40.66	40.66	477_00925	30S ribosomal protein S19	00925	3	0.985238	0.917374	0	1.01276	0.926907	0	0.845229	0.228092	0	0.867758	0.626289	0	0.924921	0.886635	1	0
72	4	4	9.653	6.188	6.188	477_01420	Cysteine desulfurase	01420	2	0.833355			1.06302			0.810136			1.02455			0.92601			1
50	6	6	6.435	5.739	5.739	477_00440	Penicillin-binding protein activator LpoA precursor	00440	3	0.986275	0.882923	0	0.714143	0.055832	0	1.20695	0.174904	0	0.86673	0.227823	0	0.926487	0.148935	0.431397	0
114	2	2.02	3.145	0.7338	0.7338	477_00266	Valine--tRNA ligase	00266	1	1			0.967964			0.89312			0.857105			0.927792			0
116	2	2.01	7.386	5.114	5.114	477_00177	hypothetical protein	00177	1	1.01912	0.964943	0	0.752732	0.248389	0	1.15625	0.875895	0	0.860191	0.813218	0	0.934605	0.943864	1	1
105	2.01	2.01	8.815	4.863	4.863	477_00141	Phenylalanine--tRNA ligase alpha subunit	00141	1	0.750519			1.16835			0.752342			1.16116			0.935536			1
57	5.33	5.34	14.8	13.29	8.459	477_00882	D-galactose/ D-glucose-binding protein	00882	3	0.989227	0.943466	0	0.935937	0.588238	0	0.948803	0.534903	0	0.888507	0.215136	0	0.939929	0.709944	1	0
69	4	4.04	10.83	3.346	3.346	477_00781	Catalase	00781	3	0.92321	0.749483	0	0.972859	0.921633	0	0.932522	0.636038	0	0.973059	0.84261	0	0.950139	0.957381	1	0
136	2	2	4.839	4.839	4.839	477_01795	FKBP-type peptidyl-prolyl cis-trans isomerase slyD	01795	1	0.882522			1.20067			0.759823			1.02488			0.95309			0
146	2	2	5.65	5.65	5.65	477_00913	50S ribosomal protein L6	00913	1	0.871435			0.599755			1.54304			1.05289			0.959935			0
29	10.98	10.98	15.09	12.94	12.94	477_01238	putative 5'-nucleotidase precursor	01238	8	1.03076	0.76036	0	0.87116	0.455803	0	1.07344	0.417211	0	0.899509	0.439114	0	0.964962	0.54661	0.882985	0
96	2.01	2.02	6.316	1.353	1.353	477_00698	Transketolase 1	00698	1	1.02911	0.948404	0	1.14096	0.81101	0	0.823513	0.301787	0	0.901263	0.485501	0	0.966193	0.835911	1	1
58	4.23	4.23	10.08	10.08	10.08	477_01036	Formate dehydrogenase-N subunit gamma	01036	3	0.816086			1.23871			0.761714			1.14629			0.969277			0
70	4	4	4.618	2.742	2.742	477_00452	Tail-specific protease precursor	00452	2	1.13972			0.783676			1.20971			0.824679			0.971573			0
67	4.01	4.01	30	17.69	17.69	477_00197	30S ribosomal protein S9	00197	2	1.07472	0.619461	0	1.0414	0.766762	0	0.912048	0.545677	0	0.877203	0.565344	0	0.972765	0.744019	1	0
71	4	4	29.84	19.35	19.35	477_01692	30S ribosomal protein S12	01692	2	1.38727			0.592237			1.61299			0.682704			0.975282			0
127	2	2	9.202	4.908	4.908	477_01736	50S ribosomal protein L10	01736	1	0.995577			0.992446			0.972696			0.961335			0.980412			0
37	8	8	12.65	12.65	12.65	477_01496	hypothetical protein	01496	7	0.928916	0.497579	0	0.956696	0.644043	0	1.00985	0.923353	0	1.03392	0.852834	0	0.981463	0.922187	1	0
132	2	2	23.08	12.82	12.82	477_00756	50S ribosomal protein L28	00756	1	1.25139			0.915932			1.06336			0.771644			0.984779			0
28	11.41	11.41	62.71	61.02	61.02	477_00906	30S ribosomal protein S13	00906	7	1.11357	0.174944	0	0.929314	0.830514	0	1.04939	0.668536	0	0.871198	0.665242	0	0.986241	0.67077	1	0
41	6.75	6.75	10.6	5.359	5.359	477_00301	Maltodextrin phosphorylase	00301	4	0.885816			1.0429			0.944362			1.10231			0.990279			0
80	4	4	5	5	5	477_01050	Citrate lyase alpha chain	01050	2	0.735191	0.428569	0	0.887636	0.656723	0	1.11522	0.468958	0	1.33376	0.210671	0	0.992586	0.370989	0.712304	0
62	4.1	4.1	20	15	15	477_00313	hypothetical protein	00313	3	0.940725	0.69378	0	1.08109	0.650769	0	0.927427	0.592332	0	1.0575	0.778744	0	0.999359	0.828371	1	0
42	6.65	6.65	9.282	4.703	4.703	477_01034	Formate dehydrogenase, nitrate-inducible, major subunit precursor	01034	4	0.956498	0.731377	0	0.951036	0.701362	0	1.05742	0.673198	0	1.04224	0.748028	0	1.00063	0.871011	1	0
15	19.65	19.65	40.21	31.96	31.96	477_00434	Pyridoxal biosynthesis lyase pdxS	00434	12	1.00118	0.981405	0	0.925746	0.187715	0	1.09057	0.226043	0	1.00085	0.990826	0	1.0029	0.919535	1	0
22	12.49	12.49	19.65	15.93	14.16	477_01303	Heme/hemopexin transporter protein huxB precursor	01303	8	0.944522	0.759033	0	0.973934	0.903919	0	1.04584	0.689407	0	1.0693	0.608247	0	1.00711	0.917456	1	0
111	2.01	2.01	11.45	8.434	8.434	477_00028	Glucose-specific phosphotransferase enzyme IIA component	00028	1	1.15337	0.770698	0	1.11432	0.792431	0	0.934141	0.725294	0	0.889216	0.460545	0	1.01648	0.84798	1	0
137	2	2	3.049	3.049	3.049	477_01780	Ketol-acid reductoisomerase	01780	1	0.898668			0.932575			1.12007			1.15238			1.01984			0
43	6.28	6.28	28.21	20.51	13.68	477_00160	50S ribosomal protein L20	00160	3	1.04855	0.573237	0	1.00607	0.941311	0	1.04678	0.730394	0	0.995238	0.953826	0	1.02388	0.978506	1	0
55	5.7	5.7	10.08	3.226	3.226	477_01140	Heme/hemopexin utilization protein C precursor	01140	3	1.03255	0.837035	0	1.0579	0.771834	0	1	1	0	1.00749	0.917116	0	1.02423	1	1	0
49	6	6	29.34	21.56	21.56	477_00789	Rare lipoprotein B	00789	3	1.05271	0.709048	0	0.908189	0.524168	0	1.16996	0.507705	0	1	1	0	1.0284	1	1	0
98	2.01	2.01	42.25	14.08	14.08	477_01640	30S ribosomal protein S21	01640	1	0.925089			1.20944			0.912231			1.18241			1.04812			1
140	2	2	4.404	4.404	4.404	477_01634	Phosphoglycerate kinase	01634	1	1.276			1.34404			0.829352			0.866096			1.05352			0
142	2	2	4.706	4.706	4.706	477_01457	hypothetical protein	01457	1	1.12899			1.23613			0.912439			0.990476			1.05974			1
16	18.17	18.17	25.75	25.75	25.75	477_01702	Ornithine carbamoyltransferase, catabolic	01702	11	1.00285	0.976218	0	1.05638	0.56607	0	1.07275	0.40932	0	1.12038	0.240394	0	1.06226	0.727956	1	0
66	4.02	4.02	35.64	25.74	25.74	477_00915	30S ribosomal protein S14	00915	2	1.1822	0.462878	0	1.02631	0.965905	0	1.10502	0.559936	0	0.954079	0.898997	0	1.06348	0.942788	1	0
85	2.94	3.68	4.936	2.559	2.559	477_00965	putative phosphomannomutase	00965	2	1.04238			1.0232			1.12017			1.09015			1.06829			0
130	2	2	10.12	5.952	5.952	477_01153	putative integral membrane protein	01153	1	1.00757			1.15721			0.992081			1.12966			1.06917			0
33	8.31	8.31	49.14	49.14	44.83	477_01233	50S ribosomal protein L19	01233	4	1.07707	0.493565	0	0.931666	0.595198	0	1.23324	0.22085	0	1.05695	0.603442	0	1.06943	0.443884	0.793325	1
61	4.14	4.14	7.032	5.204	4.079	477_00535	Phosphate acetyltransferase	00535	2	0.991001	0.921056	0	1.15903	0.50238	0	0.99964	0.998556	0	1.1595	0.500234	0	1.07416	0.986063	1	0
44	6.11	6.11	21.36	20.87	20.87	477_00904	30S ribosomal protein S4	00904	4	1.02383	0.905851	0	1.11378	0.693193	0	1.04406	0.662921	0	1.12558	0.297349	0	1.07593	0.803581	1	0
94	2.02	4.03	4.483	1.868	1.868	477_01577	Lon protease	01577	2	1.25649	0.274575	0	1.14019	0.724388	0	1.02168	0.87145	0	0.917631	0.788506	0	1.07654	0.832904	1	1
122	2	2	11.17	5.584	5.584	477_00795	Outer membrane protein 26 precursor	00795	1	0.909909			1.33531			0.872311			1.26917			1.07694			1
83	4	4	15.49	15.49	15.49	477_00196	50S ribosomal protein L13	00196	2	0.958109	0.745498	0	1.09763	0.77371	0	1.07338	0.610202	0	1.21926	0.470205	0	1.08313	0.790541	1	1
19	16.6	18.72	11.86	8.333	7.556	477_01623	DNA-directed RNA polymerase subunit beta'	01623	12	1.07076	0.567193	0	1.16099	0.581681	0	1.02629	0.861184	0	1.09853	0.661802	0	1.08805	0.826195	1	0
18	16.91	16.92	33.6	30.45	30.45	477_01022	L-lactate dehydrogenase [cytochrome]	01022	11	1.13845	0.0974829	0	0.978356	0.848023	0	1.21993	0.0892257	0	1.0391	0.657286	0	1.09006	0.272838	0.603115	1
144	2	2	2.183	2.183	2.183	477_01167	GTP-binding protein EngA	01167	1	1.04427			1.50212			0.798605			1.13891			1.09291			0
63	4.03	4.03	7.93	5.727	5.727	477_00178	Cation efflux system protein CusC precursor	00178	4	1.04128	0.844591	0	1.03343	0.879185	0	1.16113	0.536864	0	1.14262	0.588337	0	1.0931	0.894372	1	0
141	2	2	4.127	4.127	4.127	477_01520	Acetyl-coenzyme A carboxylase carboxyl transferase subunit alpha	01520	1	1.43618			0.898724			1.35028			0.837738			1.09924			1
143	2	2	5.725	5.725	5.725	477_01208	hypothetical protein	01208	1	1.38854			1.17182			1.03578			0.866629			1.09933			1
21	16.11	16.11	33.77	27.7	27.7	477_00319	Spermidine/putrescine-binding periplasmic protein precursor	00319	9	1.0905	0.547559	0	1.20604	0.251516	0	1.00876	0.925126	0	1.10507	0.30509	0	1.10038	0.575418	0.895095	1
8	29.27	29.27	34.47	34.47	34.47	477_00838	Glutamine synthetase	00838	19	1.00227	0.982117	0	1.09575	0.495405	0	1.12297	0.405083	0	1.21649	0.215954	0	1.10674	0.702274	1	1
30	10.03	10.16	10.41	6.751	6.178	477_00890	Alanine--tRNA ligase	00890	5	1.09334	0.489694	0	1.11664	0.20435	0	1.10604	0.241351	0	1.11924	0.272487	0	1.10877	0.14015	0.42045	0
4	47.92	47.92	30.83	26.47	26.47	477_00521	putative TonB-dependent receptor precursor	00521	27	1.06536	0.285163	0	1.13914	0.161903	0	1.09533	0.125253	0	1.16141	0.0859072	0	1.11468	0.0209316	0.109891	0
2	52.35	52.35	55.39	55.39	55.39	477_00852	Hemin-binding lipoprotein	00852	45	1.15521	0.00223005	0	1.18352	0.119593	0	1.05418	0.429747	0	1.07181	0.309715	0	1.11485	0.00945826	0.0567495	0
77	4	4	20.22	11.24	11.24	477_00168	30S ribosomal protein S15	00168	2	1.42873			1.24234			1.02419			0.882948			1.12558			1
25	12	12	17.11	15.68	15.68	477_00034	Cytosol aminopeptidase	00034	6	1.0823	0.514687	0	1.11973	0.403003	0	1.13683	0.320241	0	1.16646	0.151474	0	1.12592	0.196841	0.510039	0
75	4	4	13.51	10.81	10.81	477_00896	Ribosome-releasing factor	00896	2	1.10372	0.518967	0	1.25993	0.460472	0	1.01015	0.938039	0	1.14442	0.414106	0	1.12601	0.73726	1	1
13	22	22	33.03	33.03	33.03	477_01152	High-affinity zinc uptake system protein znuA precursor	01152	12	1.14467	0.235599	0	1.1607	0.292496	0	1.0985	0.655042	0	1.10221	0.309411	0	1.1262	0.247431	0.577339	0
54	6	6	25	25	25	477_00902	50S ribosomal protein L17	00902	3	1.09429	0.537947	0	1.09157	0.409806	0	1.1677	0.211041	0	1.15716	0.22814	0	1.12714	0.200373	0.510039	0
17	18.01	18.01	32.85	32.85	27.74	477_01790	Outer membrane protein P4	01790	14	1.18871	0.0563678	0	1.04882	0.653023	0	1.22172	0.0366587	1	1.06946	0.504633	0	1.12974	0.0686556	0.274622	1
125	2	2	5.93	1.84	1.84	477_00451	murein L,D-transpeptidase	00451	1	1.23791			1.03856			1.27538			1.06084			1.14842			1
47	6.02	6.02	30.17	26.82	26.82	477_00916	50S ribosomal protein L5	00916	3	1.15279	0.564269	0	1.02649	0.872707	0	1.30989	0.275957	0	1.15324	0.291608	0	1.15628	0.531384	0.882985	1
101	2.01	2.01	5.817	1.247	1.247	477_00786	Glycine--tRNA ligase beta subunit	00786	1	1.00998	0.93734	0	0.862631	0.55519	0	1.55823	0.142353	0	1.31879	0.436948	0	1.15674	0.587665	0.897525	1
38	8	8	20.88	20.88	20.88	477_00992	28 kDa outer membrane protein	00992	5	1.18886	0.201349	0	1.22639	0.0731591	0	1.10926	0.24265	0	1.13298	0.179593	0	1.16347	0.0254634	0.125819	1
1	79.18	79.18	77.13	76.03	76.03	477_01172	outer membrane phosphoporin protein E	01172	148	1.06934	0.14231	0	1.24026	0.000114599	1	1.09688	0.0480546	0	1.26163	4.90603e-05	1	1.16394	1.25584e-07	1.75817e-06	1
9	28.85	28.85	69.75	62.96	62.96	477_00275	putative ferritin-1	00275	42	1.08427	0.228038	0	1.13996	0.325205	0	1.19469	0.0587637	0	1.24339	0.00626937	1	1.16405	0.00426698	0.0275713	1
145	2	2	6.25	6.25	6.25	477_01161	Inorganic pyrophosphatase	01161	1	1.14261			1.4046			0.975064			1.18838			1.16778			1
92	2.04	2.04	18.38	7.165	4.05	477_00727	6-phosphofructokinase isozyme 1	00727	1	1.38258	0.212147	0	1	1	0	1.40011	0.216358	0	1.00494	0.980059	0	1.181	1	1	1
90	2.09	2.09	7.281	5.353	3.212	477_00132	Asparagine--tRNA ligase	00132	1	1.36244			1.01361			1.38818			1.02391			1.18365			1
27	11.49	11.52	29.79	28.09	28.09	477_00923	30S ribosomal protein S3	00923	8	1.28307	0.297552	0	1.26895	0.136461	0	1.11415	0.413717	0	1.08826	0.297429	0	1.18534	0.117258	0.405883	1
109	2.01	2.01	4.861	3.935	3.935	477_00506	Adenylosuccinate synthetase	00506	1	1.29399			1.42559			0.99818			1.09028			1.19033			1
133	2	2	13.02	7.813	7.813	477_00435	Glutamine amidotransferase subunit pdxT	00435	1	1.1171			1.02361			1.39259			1.26512			1.19137			1
6	37.17	38.13	28.57	24.44	23.81	477_00794	Omp85	00794	21	1.18619	0.00058523	0	1.17187	0.035661	0	1.22018	0.00548499	1	1.19679	0.000639439	0	1.19363	3.20682e-08	5.38745e-07	1
24	12	12	14.63	12.86	12.86	477_01515	Outer membrane protein P1 precursor	01515	9	1.17313	0.166784	0	1.19846	0.140812	0	1.20085	0.127307	0	1.21593	0.110692	0	1.19699	0.0138027	0.0772952	1
124	2	2	15.95	7.004	7.004	477_00653	putative amino-acid ABC transporter-binding protein precursor	00653	1	1.15783			1.17211			1.23654			1.24107			1.20131			1
97	2.01	2.01	4.674	1.071	1.071	477_01252	Type I restriction enzyme EcoR124II R protein	01252	1	1.20831	0.722323	0	0.913087	0.53536	0	1.60437	0.164497	0	1.20066	0.686221	0	1.20741	0.537353	0.882985	1
107	2.01	2.01	14.77	14.77	14.77	477_01026	DNA-directed RNA polymerase subunit omega	01026	1	1.1537			0.892653			1.71815			1.318			1.23577			1
89	2.17	2.17	7.472	3.021	3.021	477_01642	Sigma-70	01642	2	1.33696			1.2623			1.22134			1.14326			1.23898			1
14	20.84	20.84	35.16	33.33	33.33	477_00926	50S ribosomal protein L2	00926	13	1.32201	0.0713059	0	1.34564	0.0178991	1	1.14752	0.121359	0	1.15864	0.124672	0	1.24013	0.00162653	0.0136628	1
151	2	2	9.091	9.091	9.091	477_00077	PAL cross-reacting lipoprotein	00077	2	1.10447			1.31175			1.17875			1.38797			1.2408			1
81	4	4	21.32	21.32	21.32	477_00922	50S ribosomal protein L16	00922	2	1.14112			1.27694			1.22991			1.36452			1.25052			1
10	28.08	28.08	64.85	64.85	64.85	477_00274	putative ferritin-1	00274	47	1.21544	0.00627646	1	1.32854	0.042684	1	1.18257	0.179418	0	1.28385	0.0229047	1	1.25131	0.00018148	0.00169381	1
59	4.22	4.23	7.829	7.829	4.626	477_01504	Long-chain-fatty-acid--CoA ligase	01504	2	1.40506	0.374132	0	1.23068	0.480006	0	1.28893	0.237193	0	1.11556	0.469382	0	1.25571	0.28041	0.603959	1
11	28.06	28.06	27.59	22.27	22.27	477_01302	Heme/hemopexin utilization protein C precursor	01302	16	1.15348	0.0417162	0	1.23437	0.000717595	1	1.2898	0.000182903	1	1.36872	0.000581491	1	1.25914	2.24572e-09	6.288e-08	1
99	2.01	2.01	12.54	2.439	2.439	477_01582	hypothetical protein	01582	1	1.10173			1.31869			1.22383			1.45229			1.26765			1
3	48.18	48.18	38.87	35.17	35.17	477_00975	Organic solvent tolerance protein	00975	35	1.23146	0.000320442	1	1.38383	1.60055e-07	1	1.19033	0.00831012	0	1.32637	0.000175621	1	1.28073	2.12941e-13	8.94351e-12	1
12	22.71	22.71	50	50	45.83	477_00798	30S ribosomal protein S2	00798	20	1.2891	0.0121196	1	1.33421	0.080654	0	1.24416	0.0464169	1	1.27735	0.00426821	1	1.2858	3.41173e-05	0.000409407	1
113	2	3.4	9.836	3.552	3.552	477_00717	DNA polymerase III subunit beta	00717	2	1.87152			1.65097			1.04411			0.913177			1.31011			1
126	2	2	4.233	1.72	1.72	477_00037	5-methyltetrahydropteroyltriglutamate--homocysteine methyltransferase	00037	1	1.45203			1.34088			1.32454			1.21267			1.32982			1
53	6	6	19.09	19.09	19.09	477_00924	50S ribosomal protein L22	00924	3	1.35497			1.06622			1.77054			1.38129			1.37101			1
7	32.88	32.88	45.13	42.9	42.9	477_00572	Fimbrin	00572	39	1.63091	1.38571e-06	1	1.65322	1.08078e-06	1	1.64788	1.17412e-06	1	1.65606	1.08421e-06	1	1.64699	0	0	1
34	8.02	8.02	10.47	4.431	4.431	477_01809	putative hemoglobin and hemoglobin-haptoglobin-binding protein 1 precursor	01809	5	3.73116	0.00239544	1	4.2169	0.000411184	1	3.45271	0.00499231	1	3.85461	0.00424776	1	3.80404	6.46454e-09	1.35755e-07	1
88	2.22	2.22	10.08	3.36	2.372	477_00881	Galactose/methyl galactoside import ATP-binding protein MglA	00881	1																0
93	2.03	2.03	8.833	4.732	4.732	477_00610	Transaldolase B	00610	1																0
106	2.01	2.01	1.278	0.6969	0.6969	477_01802	DNA mismatch repair protein mutS	01802	1																0
117	2	2	7.489	1.615	1.615	477_01246	Oligopeptidase A	01246	1																0
120	2	2	40.24	17.07	17.07	477_01236	30S ribosomal protein S16	01236	1																0
135	2	2	6.796	2.589	2.589	477_00216	hypothetical protein	00216	1																0
138	2	2	2.893	2.893	2.893	477_01773	Cytosol non-specific dipeptidase	01773	1																0
147	2	2	10.84	10.84	10.84	477_00911	30S ribosomal protein S5	00911	1																0
154	1.31	1.31	8.935	4.467	4.467	477_01051	Citrate lyase subunit beta	01051	1																0

## Sheet: supp info A9
modA9 iTRAQ DATA
N	Unused	Total	X.Cov	X.Cov.50.	X.Cov.95.	Accession	Name	Species	Peptides.95..	ON.Exp1.X114.116	Exp1.PVal.114.116	CritExp1.X114.116	ON.Exp1.X115.116	Exp1.PVal.115.116	CritExp1.X115.116	ON.Exp2.X114.117	Exp2.PVal.114.117	CritExp2.X114.117	ON.Exp2.X115.117	Exp2.PVal.115.117	CritExp2.X115.117	Geomean	StouffersPval	StoufferAdj	TrendVal
210	2.07	2.19	27.93	27.93	14.53	1209_01125	6,7-dimethyl-8-ribityllumazine synthase	01125	2	0.594345			0.684455			0.591489			0.671789			0.634075			1
176	4	4	31.58	31.58	31.58	1209_02194	Acyl carrier protein	02194	4	0.742022	0.292561	0	0.835353	0.456621	0	0.636901	0.230489	0	0.707317	0.30525	0	0.726931	0.17087	0.897067	1
165	4.01	4.01	18.18	11.98	10.54	1209_00066	Cytosol non-specific dipeptidase	00066	3	1.03419	0.791271	0	0.602466	0.304876	0	0.931659	0.855758	0	0.530445	0.0998437	0	0.744917	0.515839	1	1
280	0.56	0.56	13.4	2.34	2.34	1209_01367	hypothetical protein	01367	1	0.690662			0.875862			0.655267			0.819537			0.754956			1
126	7.17	7.18	21.94	7.472	7.472	1209_01753	Sigma-70	01753	4	0.730256			0.82515			0.768455			0.85636			0.793543			1
150	5.41	5.41	34.09	28.98	25.57	1209_01847	hypothetical protein	01847	3	0.812212	0.153104	0	0.713584	0.277011	0	0.898333	0.545777	0	0.779161	0.553825	0	0.798077	0.24752	1	1
112	8.02	8.02	26.73	15.59	15.59	1209_02018	Aspartate aminotransferase	02018	4	0.807836	0.161625	0	0.962641	0.68369	0	0.666516	0.0538949	0	0.786219	0.338007	0	0.798979	0.10241	0.750511	1
204	2.33	2.33	52.43	33.01	33.01	1209_00356	50S ribosomal protein L21	00356	2	0.806768			0.744426			0.864284			0.786519			0.799344			1
220	2.01	2.01	46.59	30.68	20.45	1209_01486	DNA-directed RNA polymerase subunit omega	01486	1	0.658238			0.803645			0.804639			0.968862			0.80136			1
224	2	3.27	10.77	5.249	5.249	1209_01155	Phospho-2-dehydro-3-deoxyheptonate aldolase, Phe-sensitive	01155	2	0.659997			0.810445			0.808113			0.978664			0.806479			1
219	2.01	2.01	7.543	3.65	3.65	1209_02173	Na(+)-translocating NADH-quinone reductase subunit F	02173	1	0.880108	0.581767	0	0.777068	0.401103	0	0.844979	0.403371	0	0.736907	0.404944	0	0.807818	0.395643	1	1
135	6.26	8.07	52.38	52.38	52.38	1209_01741	hypothetical protein	01741	5	0.762049	0.231816	0	0.772814	0.359265	0	0.87545	0.264367	0	0.872064	0.560881	0	0.81886	0.21622	1	1
80	11.46	12.32	69.11	69.11	69.11	1209_00116	hypothetical protein	00116	9	0.868078	0.126043	0	0.809883	0.0261645	-1	0.844153	0.0741423	0	0.775819	0.014235	-1	0.823741	0.000388248	0.0183447	1
242	2	2	11.27	4.077	4.077	1209_00799	Gamma-glutamyl phosphate reductase	00799	1	0.770634			0.741266			0.931568			0.883731			0.828112			1
172	4	4	41.38	25.29	25.29	1209_00470	30S ribosomal protein S20	00470	3	0.791653	0.309228	0	0.844415	0.399883	0	0.821271	0.35495	0	0.863772	0.442796	0	0.829839	0.263112	1	1
32	26.7	26.7	69.32	69.32	67.73	1209_00392	30S ribosomal protein S2	00392	19	0.782498	0.00847977	-1	0.827211	0.0441158	-1	0.875948	0.0359319	0	0.913504	0.326271	0	0.848344	0.000758796	0.0239021	1
199	2.8	2.81	23.79	5.451	4.193	1209_00988	Valine--tRNA ligase	00988	2	0.68815	0.23766	0	0.778679	0.587865	0	0.934632	0.883196	0	1.03654	0.874188	0	0.848822	0.821962	1	1
212	2.06	2.06	20.22	20.22	14.61	1209_01090	Ribosomal protein A	01090	1	0.857894			0.971902			0.757242			0.846065			0.854916			1
179	4	4	22.22	22.22	22.22	1209_00609	hypothetical protein	00609	4	0.930236	0.600801	0	0.983593	0.895281	0	0.749614	0.212654	0	0.781381	0.361917	0	0.855613	0.571413	1	1
28	28.22	28.22	77.03	77.03	77.03	1209_02065	hypothetical protein	02065	37	0.815194	0.252127	0	0.928038	0.543624	0	0.794658	0.236623	0	0.903646	0.552102	0	0.858522	0.28358	1	1
182	3.77	4.63	20.07	9.414	5.329	1209_01275	Glucose-6-phosphate isomerase	01275	3	0.932231			0.879436			0.851354			0.792083			0.862288			1
166	4.01	4.01	17.82	11.97	11.97	1209_01387	Ribonucleoside-diphosphate reductase 1 subunit beta	01387	3	0.835663	0.332179	0	0.974855	0.846178	0	0.768195	0.284462	0	0.883724	0.542706	0	0.862362	0.524697	1	1
140	6.04	6.04	18.69	8.147	8.147	1209_01611	High temperature protein G	01611	3	1.59307	0.634288	0	1.17961	0.766842	0	0.644089	0.140756	0	0.457328	0.265519	0	0.862554	0.376071	1	0
81	11.2	11.2	34.95	28.7	24.54	1209_00022	Trigger factor	00022	7	0.946047	0.450379	0	0.889434	0.438673	0	0.859992	0.0988089	0	0.798928	0.367359	0	0.871981	0.170262	0.897067	1
250	2	2	17.76	17.76	17.76	1209_00794	Methylglyoxal synthase	00794	1	0.845848			0.802567			0.955483			0.894112			0.872664			1
19	36.09	36.09	75.46	72.82	72.82	1209_00926	Spermidine/putrescine-binding periplasmic protein precursor	00926	28	0.883517	0.00516344	0	0.917666	0.0391704	0	0.847133	0.00192543	0	0.867816	0.00205617	0	0.878658	2.29971e-07	4.34644e-05	0
141	6.03	6.03	19.88	11.5	10.14	1209_01814	ATP synthase subunit alpha	01814	3	0.957906	0.752578	0	0.926146	0.446465	0	0.845511	0.360135	0	0.806295	0.161971	0	0.881869	0.345231	1	1
248	2	2	5.952	5.952	5.952	1209_02243	putative integral membrane protein	02243	1	0.972955			0.94658			0.832033			0.798334			0.88439			1
257	1.82	1.82	11.27	11.27	11.27	1209_01756	30S ribosomal protein S21	01756	1	0.793574			1.16835			0.677477			0.983693			0.886602			1
115	8	8.01	42.77	42.77	36.75	1209_01445	Glucose-specific phosphotransferase enzyme IIA component	01445	4	0.988153	0.927479	0	0.780125	0.29174	0	1.01782	0.893384	0	0.790715	0.299762	0	0.887503	0.792263	1	1
89	10.06	10.06	12.23	7.914	7.914	1209_02142	putative MscS family protein.1 precursor	02142	5	0.808339	0.246435	0	0.850457	0.108475	0	0.934023	0.60062	0	0.967563	0.897263	0	0.887811	0.420864	1	1
180	4	4	27.35	27.35	27.35	1209_00238	50S ribosomal protein L18	00238	3	0.807827			0.805464			0.989465			0.972989			0.889648			1
128	7.05	7.05	39.46	39.46	30.27	1209_00253	Ribosome-releasing factor	00253	4	1.04415	0.741452	0	0.955013	0.726087	0	0.836973	0.327164	0	0.755093	0.220539	0	0.890986	0.506127	1	1
111	8.09	8.09	55.65	49.19	44.35	1209_01694	30S ribosomal protein S12	01694	8	1.07591	0.423999	0	0.918273	0.364159	0	0.875054	0.453671	0	0.737609	0.0909218	0	0.893618	0.159803	0.888319	1
119	7.88	7.88	15.17	6.093	5.695	1209_00963	Structural maintenance of chromosome-related protein	00963	5	0.673799	0.157917	0	0.885096	0.484704	0	0.908849	0.51351	0	1.17717	0.348832	0	0.893743	0.242587	1	1
105	8.95	8.95	56.59	44.19	40.31	1209_00245	30S ribosomal protein S11	00245	5	0.885245	0.260336	0	0.8499	0.11741	0	0.946907	0.592453	0	0.897861	0.326741	0	0.894308	0.153223	0.87755	0
37	24.91	24.91	92.12	87.27	84.24	1209_00978	putative ferritin-1	00978	29	0.94475	0.745544	0	0.986312	0.843368	0	0.826655	0.456125	0	0.838327	0.596982	0	0.896432	0.816507	1	1
163	4.15	4.15	18.52	9.877	8.025	1209_01731	Lipooligosaccharide biosynthesis protein lex-1	01731	2	0.663441	0.255942	0	0.831854	0.0928511	0	0.970034	0.748073	0	1.22034	0.449316	0	0.899041	0.23603	1	0
265	1.26	1.26	17.88	9.934	9.934	1209_00457	Deoxyuridine 5'-triphosphate nucleotidohydrolase	00457	1	0.717026			0.984957			0.826651			1.11991			0.899217			1
16	40.62	40.62	63.14	62.08	62.08	1209_01898	Outer membrane protein P1 precursor	01898	40	0.956649	0.718031	0	0.937286	0.622111	0	0.871475	0.475837	0	0.842341	0.314135	0	0.900724	0.568137	1	0
203	2.57	2.57	40	24	24	1209_01738	30S ribosomal protein S18	01738	3	0.904781			0.906888			0.905433			0.895047			0.903025			0
244	2	2	17.75	5.325	5.325	1209_00177	Protein-export protein secB	00177	1	0.742886			1.00516			0.819826			1.09399			0.904635			1
61	16	16	54.92	52.33	52.33	1209_01384	Osmotically-inducible protein Y precursor	01384	12	0.884795	0.0721129	0	0.936169	0.337729	0	0.881385	0.0659799	0	0.919243	0.185742	0	0.905104	0.0161973	0.238375	0
113	8.01	8.01	30.92	20.99	20.99	1209_01467	Enoyl-[acyl-carrier-protein] reductase [NADH] FabI	01467	4	0.934973	0.371343	0	0.903332	0.502536	0	0.915197	0.483325	0	0.874846	0.537089	0	0.906825	0.446177	1	0
109	8.16	8.16	42.37	34.75	33.9	1209_00244	30S ribosomal protein S13	00244	4	1.0192	0.824626	0	0.883254	0.143309	0	0.945252	0.416557	0	0.80825	0.0202545	-1	0.910668	0.115881	0.755225	1
100	9.54	9.54	60.61	45.45	45.45	1209_00223	50S ribosomal protein L23	00223	6	0.847484	0.379395	0	0.914975	0.379158	0	0.918013	0.341822	0	0.979055	0.902515	0	0.91369	0.554436	1	0
11	51.64	51.64	46.23	43.02	42.6	1209_02046	Heme/hemopexin utilization protein C precursor	02046	29	0.971808	0.552907	0	0.89826	0.0358981	0	0.940774	0.27398	0	0.857787	0.038769	0	0.91614	0.0218642	0.295166	0
245	2	2	21.43	13.1	13.1	1209_01811	Lipid-binding protein	01811	1	1	1	0	0.950644	0.778761	0	0.890471	0.723836	0	0.834861	0.482025	0	0.916881	1	1	0
51	19.55	19.55	47.52	47.52	47.52	1209_02192	3-oxoacyl-[acyl-carrier-protein] reductase FabG	02192	10	0.927206	0.234079	0	0.92379	0.196749	0	0.91836	0.35213	0	0.901632	0.307472	0	0.917694	0.10922	0.750511	0
4	74.52	74.52	87.08	85.38	85.38	1209_00336	Glutamine synthetase	00336	56	0.984977	0.804286	0	0.939515	0.180634	0	0.906935	0.209355	0	0.852399	0.0502351	0	0.919681	0.104997	0.750511	0
213	2.05	2.06	12.69	9.063	6.949	1209_01582	D-lactate dehydrogenase	01582	2	0.916608			0.95709			0.891974			0.918547			0.920762			0
157	4.66	4.66	13.55	7.71	7.126	1209_00313	Heat shock protein F84.1	00313	5	1.01958	0.804907	0	0.910882	0.521723	0	0.94482	0.636635	0	0.83095	0.083566	0	0.924063	0.476428	1	0
153	5.24	5.24	13.49	9.777	9.777	1209_01495	Formate dehydrogenase, nitrate-inducible, major subunit precursor	01495	5	0.887589			0.768908			1.12651			0.962449			0.92747			1
117	8	8	40	40	40	1209_00236	30S ribosomal protein S8	00236	5	1.07982	0.516938	0	0.920107	0.451459	0	0.941621	0.607682	0	0.791105	0.119934	0	0.927523	0.311794	1	1
33	26.5	26.5	48.27	45.36	41.17	1209_00778	30S ribosomal protein S1	00778	21	0.935114	0.34873	0	0.94629	0.167433	0	0.922284	0.346959	0	0.920878	0.201106	0	0.931084	0.0981501	0.750511	0
173	4	4	15.94	10.63	10.63	1209_00211	Cell division protein FtsY	00211	2	1.38508			1.13645			0.768665			0.622003			0.931406			0
87	10.1	10.1	38.89	34.72	34.72	1209_00241	50S ribosomal protein L15	00241	6	0.957439	0.586032	0	0.85683	0.175687	0	1.02195	0.782947	0	0.901994	0.331525	0	0.932522	0.426987	1	0
69	12.85	12.85	51.44	49.04	46.63	1209_00787	Uracil phosphoribosyltransferase	00787	7	0.853874	0.35144	0	0.850857	0.078953	0	1.03004	0.637294	0	1.02065	0.901304	0	0.934856	0.469444	1	0
197	2.89	2.89	5.607	5.607	5.607	1209_00486	6-phosphofructokinase isozyme 1	00486	2	1.01357	0.927365	0	0.861476	0.432861	0	1.02627	0.953126	0	0.85959	0.410144	0	0.936832	0.914354	1	0
30	28.04	28.08	65.57	58.97	54.95	1209_00224	50S ribosomal protein L2	00224	16	1.01098	0.912075	0	0.947937	0.500138	0	0.934524	0.592368	0	0.863914	0.367563	0	0.937876	0.733902	1	0
93	10.02	10.03	50.78	43.75	43.75	1209_00248	50S ribosomal protein L17	00248	5	0.96325	0.708301	0	0.903628	0.301948	0	0.983829	0.82488	0	0.910022	0.24337	0	0.939561	0.553347	1	0
170	4	4	21.52	13.92	13.92	1209_02167	hypothetical protein	02167	2	0.890073	0.669701	0	0.948787	0.713847	0	0.937978	0.715457	0	0.986635	0.921391	0	0.940234	0.932388	1	0
188	3.53	3.53	33.33	33.33	21.79	1209_00453	50S ribosomal protein L28	00453	2	1.00629	0.963725	0	0.961568	0.783527	0	0.925197	0.743683	0	0.873011	0.43977	0	0.940242	0.938402	1	0
194	3.14	3.27	38	20.5	20.5	1209_02237	putative peroxiredoxin	02237	5	0.705567			1.15277			0.773157			1.24581			0.940806			0
36	25.09	25.09	41.93	36.02	30.91	1209_00820	Periplasmic pH-dependent serine endoprotease DegQ precursor	00820	14	0.868641	0.0744437	0	0.90688	0.147316	0	0.98338	0.830526	0	1.0131	0.867886	0	0.94122	0.41707	1	0
118	7.92	7.92	44.89	28.41	22.73	1209_01064	hypothetical protein	01064	5	1.035	0.854016	0	0.965402	0.676985	0	0.929508	0.316701	0	0.850693	0.236626	0	0.942798	0.563353	1	0
84	10.89	10.89	51.47	51.47	49.26	1209_01869	hypothetical protein	01869	8	0.967721	0.69589	0	0.997737	0.993447	0	0.896754	0.454357	0	0.91473	0.671753	0	0.943372	0.951723	1	0
99	9.56	9.56	29.76	10.16	10.16	1209_02084	Polyribonucleotide nucleotidyltransferase	02084	6	0.897482	0.460612	0	1.04801	0.679092	0	0.857922	0.0448201	0	0.9897	0.885871	0	0.945335	0.47485	1	0
24	32	32	70.06	59.06	57.84	1209_01438	Cytosol aminopeptidase	01438	23	1.00623	0.941283	0	0.943968	0.422281	0	0.959742	0.627225	0	0.884336	0.163402	0	0.94756	0.639363	1	0
266	1.26	1.26	39.47	39.47	39.47	1209_00157	putative small periplasmic lipoprotein	00157	1	0.977155			1.12133			0.809069			0.915661			0.949192			1
14	47.14	47.14	86.6	82.47	79.04	1209_00775	Pyridoxal biosynthesis lyase pdxS	00775	41	0.926812	0.304909	0	0.951386	0.239661	0	0.953761	0.671089	0	0.965645	0.78841	0	0.949295	0.505209	1	0
136	6.26	6.26	44.83	37.07	37.07	1209_02135	50S ribosomal protein L19	02135	6	0.96835	0.767209	0	0.963037	0.604908	0	0.943036	0.599178	0	0.925792	0.491507	0	0.949903	0.73001	1	0
104	8.99	8.99	34.01	24.87	24.87	1209_00396	Outer membrane protein 26 precursor	00396	7	0.980698	0.822574	0	0.909096	0.317517	0	1.00281	0.98475	0	0.917554	0.654675	0	0.951698	0.933971	1	0
2	83.37	83.37	69.58	62.81	61.08	1209_00397	Omp85	00397	59	0.943802	0.147066	0	0.93963	0.0358067	0	0.971781	0.63211	0	0.955003	0.388651	0	0.952473	0.0810523	0.666039	0
191	3.42	3.44	6.973	4.252	4.252	1209_01986	Aspartate--tRNA ligase	01986	2	0.94961			1.11002			0.823056			0.948844			0.952522			1
86	10.1	10.1	62.05	45.18	33.73	1209_00239	30S ribosomal protein S5	00239	5	1.02979	0.906061	0	0.971178	0.818823	0	0.943571	0.609433	0	0.87375	0.432747	0	0.952912	0.87862	1	0
102	9.36	9.36	52.52	47.48	47.48	1209_01771	Purine nucleoside phosphorylase deoD-type	01771	7	1.15431	0.558872	0	0.971451	0.869641	0	0.945278	0.583311	0	0.782719	0.160616	0	0.954392	0.597013	1	1
39	24.53	24.53	56.41	55.31	53.48	1209_01642	28 kDa outer membrane protein	01642	17	0.932046	0.156774	0	1.01509	0.745201	0	0.906863	0.0852405	0	0.973897	0.613195	0	0.956092	0.237097	1	0
23	34.15	34.15	55.4	41.06	40	1209_02045	Heme/hemopexin transporter protein huxB precursor	02045	20	0.9472	0.552841	0	1.01003	0.875514	0	0.913357	0.0663101	0	0.95931	0.412132	0	0.95685	0.412893	1	0
137	6.19	6.82	17.62	9.398	9.398	1209_02116	Oligopeptidase A	02116	5	1.04607	0.832236	0	1.08203	0.832525	0	0.853926	0.357596	0	0.873524	0.236447	0	0.95857	0.66359	1	0
1	124.6	124.6	92.78	90.37	88.77	1209_02213	outer membrane protein F	02213	243	0.169799	4.58979e-06	-1	0.942367	0.274238	0	1.07313	0.446898	0	4.91991	8.24222e-05	1	0.958719	3.94067e-06	0.000372393	0
267	1.16	1.16	25	2.165	2.165	1209_00425	Catalase	00425	1	0.877497	0.416308	0	1.1097	0.676212	0	0.834385	0.467847	0	1.04045	0.757562	0	0.95887	0.667054	1	0
149	5.49	5.49	33.33	28.46	28.46	1209_00232	50S ribosomal protein L14	00232	3	0.854739	0.20753	0	0.852152	0.350884	0	1.08773	0.677218	0	1.06959	0.742985	0	0.95945	0.482962	1	0
164	4.12	4.13	14.34	10.71	5.927	1209_02093	GMP synthase [glutamine-hydrolyzing]	02093	3	0.914487	0.58551	0	0.967223	0.801964	0	0.959161	0.703654	0	1	1	0	0.95973	1	1	0
21	35.93	35.93	49.43	43.57	39.43	1209_01697	Elongation factor G	01697	20	1.03424	0.515477	0	0.944046	0.208597	0	0.983316	0.744044	0	0.886358	0.0674269	0	0.960458	0.210141	1	0
253	2	2	18.18	18.18	18.18	1209_00502	50S ribosomal protein L34	00502	1	1.10831			1.01854			0.912736			0.827257			0.960852			1
67	13.27	13.28	36.75	29.06	28.21	1209_01089	50S ribosomal protein L20	01089	10	0.770105	0.298924	0	0.838345	0.1971	0	1.11434	0.497101	0	1.19636	0.558733	0	0.963194	0.267788	1	1
271	0.92	0.92	10.37	7.884	7.884	1209_01703	putative FKBP-type peptidyl-prolyl cis-trans isomerase	01703	2	0.769893			0.778458			1.20436			1.20099			0.964919			0
75	12.41	12.61	55	50.5	38	1209_00222	50S ribosomal protein L4	00222	9	1.15057	0.171152	0	0.992595	0.95732	0	0.945447	0.598369	0	0.803489	0.0338512	-1	0.965108	0.343276	1	1
142	6.01	6.01	42.33	29.45	29.45	1209_00117	50S ribosomal protein L10	00117	3	1.1122	0.560457	0	0.939402	0.780253	0	1	1	0	0.833102	0.457372	0	0.965902	1	1	0
95	10	11.7	61.68	61.68	61.68	1209_01581	Thioredoxin	01581	7	0.931901	0.464493	0	0.997817	0.977269	0	0.942566	0.461737	0	0.995764	0.967108	0	0.966545	0.96619	1	0
143	6	6	13.22	6.704	6.704	1209_00582	Cytochrome d ubiquinol oxidase subunit 1	00582	3	0.985988	0.913646	0	1.15411	0.398507	0	0.815705	0.301566	0	0.941354	0.666833	0	0.966833	0.694558	1	1
255	2	2	13.14	13.14	13.14	1209_00289	Small protein A precursor	00289	2	0.925308			1.0861			0.867143			1.00382			0.967108			0
167	4	4.01	40.51	15.61	13.5	1209_00569	Uridylate kinase	00569	2	1.08482	0.653898	0	1.14574	0.574518	0	0.822263	0.297899	0	0.856308	0.361208	0	0.967212	0.440002	1	1
161	4.39	4.39	30.23	14.79	14.79	1209_00740	Malate dehydrogenase	00740	3	0.913151	0.386871	0	0.899993	0.507349	0	1.048	0.774321	0	1.01804	0.851044	0	0.967669	0.777121	1	0
31	26.95	26.95	65.06	59.34	59.34	1209_01604	Major ferric iron-binding protein	01604	15	0.889686	0.206402	0	0.952827	0.326044	0	0.990844	0.876142	0	1.04854	0.586796	0	0.968746	0.521013	1	0
202	2.68	2.68	14.59	4.277	4.277	1209_01115	Phenylalanine--tRNA ligase beta subunit	01115	2	1.06			1.06625			0.888327			0.881264			0.969865			0
13	47.73	47.73	40.16	37.99	37.07	1209_00262	Alanine--tRNA ligase	00262	28	0.947107	0.275852	0	0.996895	0.96433	0	0.952774	0.4892	0	0.985086	0.842544	0	0.970238	0.862802	1	0
54	19	19	67.96	55.83	55.83	1209_00246	30S ribosomal protein S4	00246	12	1.00857	0.923521	0	0.972763	0.644445	0	0.977357	0.691099	0	0.928968	0.370982	0	0.971498	0.837595	1	0
269	1.08	1.08	24.39	24.39	24.39	1209_02132	30S ribosomal protein S16	02132	2	0.975053			0.968534			0.983824			0.963793			0.972772			0
73	12.53	12.53	56.15	50.77	50.77	1209_01043	30S ribosomal protein S9	01043	7	1.09856	0.39457	0	1	1	0	0.954336	0.493373	0	0.855633	0.274423	0	0.973202	1	1	0
131	6.54	6.54	29.94	27.12	27.12	1209_00237	50S ribosomal protein L6	00237	4	1.0534	0.729085	0	0.882284	0.470083	0	1.08357	0.614809	0	0.895209	0.614997	0	0.97442	0.712129	1	0
211	2.06	2.06	36.91	20.13	9.396	1209_01739	50S ribosomal protein L9	01739	1	0.934626	0.519447	0	0.995302	0.973652	0	0.961136	0.676552	0	1.00962	0.952339	0	0.974728	0.980114	1	0
231	2	2	24.68	5.532	5.532	1209_01798	Class B acid phosphatase precursor	01798	1	1.25068			1.22996			0.778293			0.75486			0.975015			0
184	3.72	3.72	22.8	7.601	7.601	1209_00367	Pyridoxal-phosphate-dependent serine hydroxymethyltransferase	00367	3	0.857503	0.372763	0	0.899873	0.48837	0	1.07111	0.62194	0	1.10864	0.495105	0	0.978387	0.488953	1	0
106	8.89	8.89	22.18	18.62	16.53	1209_01271	Pyruvate kinase II	01271	5	0.947702	0.604418	0	0.969608	0.831755	0	0.997385	0.988634	0	1.00519	0.975739	0	0.979704	0.996912	1	0
107	8.63	8.63	38.54	38.54	36.1	1209_00297	Thiol:disulfide interchange protein DsbA precursor	00297	6	0.905093	0.216702	0	1.01487	0.852884	0	0.952479	0.543737	0	1.05359	0.464247	0	0.979847	0.556779	1	0
71	12.55	12.55	41.34	27.05	22.49	1209_02202	Neu5Ac-binding protein	02202	6	1.0326	0.590385	0	0.989084	0.852285	0	0.978123	0.804963	0	0.923865	0.494124	0	0.980148	0.855379	1	0
251	2	2	5.155	5.155	5.155	1209_00704	Phosphoheptose isomerase	00704	1	0.881593			1.05364			0.91947			1.08378			0.980864			0
59	16.75	16.75	37.5	22.97	19.62	1209_00420	Glycine--tRNA ligase beta subunit	00420	9	0.939994	0.439156	0	0.943114	0.496017	0	1.03157	0.783268	0	1.02081	0.883944	0	0.982953	0.817945	1	0
9	61.67	61.67	77.01	76.09	73.91	1209_01740	hypothetical protein	01740	49	0.917002	0.198322	0	1.02208	0.703368	0	0.951487	0.504436	0	1.04742	0.496872	0	0.983093	0.438363	1	0
58	16.91	16.91	46.61	42.48	34.81	1209_01488	Glyceraldehyde-3-phosphate dehydrogenase A	01488	10	0.97423	0.76026	0	0.963046	0.624204	0	1.01389	0.916964	0	0.984106	0.899127	0	0.983637	0.967307	1	0
79	11.54	11.54	24.39	24.39	17.68	1209_00055	Ketol-acid reductoisomerase	00055	6	0.901168	0.62098	0	0.971488	0.806448	0	1.00071	0.996281	0	1.06983	0.620043	0	0.983934	0.981125	1	0
274	0.84	0.84	9.281	3.293	3.293	1209_00121	Tryptophan--tRNA ligase	00121	1	0.905092			1.30411			0.749667			1.06529			0.985341			0
151	5.34	5.34	27.66	27.66	23.94	1209_01974	Elongation factor P	01974	4	0.918302	0.419407	0	0.957184	0.689528	0	1.02128	0.825725	0	1.0501	0.733134	0	0.985347	0.822624	1	0
38	24.83	24.83	26.28	17.68	17.08	1209_01335	Heat shock protein E	01335	14	0.923127	0.313559	0	1.03538	0.614031	0	0.944044	0.316563	0	1.04499	0.490529	0	0.98541	0.363728	1	0
249	2	2	4.844	4.844	4.844	1209_01815	F-ATPase gamma subunit	01815	1	1.15757			1.17694			0.834474			0.836753			0.987593			0
22	35.79	35.79	74.82	71.9	71.9	1209_00053	Outer membrane protein P4	00053	50	0.903628	0.0501004	0	0.910695	0.079405	0	1.08067	0.354679	0	1.07501	0.351106	0	0.988821	0.0284544	0.336118	0
125	7.5	7.5	29.39	18.43	13.91	1209_01381	Penicillin-binding protein activator LpoA precursor	01381	4	1.0388	0.709205	0	0.939332	0.597194	0	1.04761	0.847649	0	0.93524	0.777995	0	0.988824	0.902253	1	0
256	1.82	1.83	10.16	7.031	7.031	1209_00138	Large-conductance mechanosensitive channel	00138	1	0.814856			1.26726			0.778439			1.19396			0.989784			0
6	68.99	68.99	55.9	48.58	45.41	1209_00749	putative TonB-dependent receptor precursor	00749	44	1.00745	0.889171	0	1.02694	0.479696	0	0.961849	0.324356	0	0.966593	0.562589	0	0.990331	0.668799	1	0
108	8.43	8.43	34.51	34.51	26.06	1209_01773	50S ribosomal protein L11	01773	4	1.25989	0.148684	0	0.98043	0.805045	0	1.00979	0.92736	0	0.774626	0.0387036	-1	0.991445	0.402873	1	0
91	10.03	11.5	48.34	39.74	39.74	1209_00642	hypothetical protein	00642	6	1.02336	0.764721	0	1.07364	0.37382	0	0.9239	0.364006	0	0.955937	0.686098	0	0.992512	0.605817	1	0
10	51.72	51.72	61.03	55.56	55.56	1209_02129	putative 5'-nucleotidase precursor	02129	37	0.970948	0.513896	0	0.998778	0.979702	0	0.994452	0.920996	0	1.00792	0.918291	0	0.992929	0.992737	1	0
240	2	2	23.11	12.74	12.74	1209_01398	ProP effector	01398	1	1.36518			0.882067			1.13129			0.720885			0.99548			0
156	4.8	4.8	54.93	42.25	28.87	1209_01044	50S ribosomal protein L13	01044	3	1.09431	0.433269	0	1.04634	0.749637	0	0.956602	0.822187	0	0.89847	0.766656	0	0.996004	0.859584	1	0
154	5.19	5.19	61.9	61.9	61.9	1209_00229	50S ribosomal protein L29	00229	4	1.10116	0.393068	0	0.91382	0.570629	0	1.09406	0.409072	0	0.894676	0.33005	0	0.996219	0.351404	1	0
68	13.11	13.11	41.08	39.94	35.69	1209_01413	putative protease sohB	01413	7	0.981433	0.833846	0	1.00938	0.886297	0	0.990466	0.937617	0	1.00479	0.973598	0	0.996455	0.997629	1	0
223	2	50.25	79.44	77.66	77.66	1209_01698	hypothetical protein	01698	54	0.807428			0.974185			1.02727			1.22237			0.996917			0
276	0.73	0.73	37.36	20.88	12.09	1209_00225	30S ribosomal protein S19	00225	1	1.00735	0.955472	0	0.950032	0.761433	0	1.0538	0.883769	0	0.980489	0.951481	0	0.997195	0.99576	1	0
129	7	7	39.55	23.68	23.68	1209_01765	Fructose-bisphosphate aldolase class 2	01765	5	0.93913	0.694245	0	0.986638	0.917519	0	1.01534	0.838651	0	1.05321	0.727622	0	0.997706	0.959554	1	0
48	20.57	20.57	64.56	44.62	44.62	1209_00614	Cysteine synthase	00614	12	0.87032	0.256121	0	0.983553	0.873689	0	1.0245	0.766923	0	1.13792	0.428922	0	0.999482	0.698169	1	0
3	77.27	77.27	87.87	85.69	84.49	1209_00755	Lysine--tRNA ligase	00755	56	0.980199	0.666416	0	0.99951	0.991398	0	1.00702	0.898977	0	1.01222	0.823182	0	0.999663	0.993926	1	0
29	28.07	28.07	51.71	48.82	44.09	1209_01481	L-lactate dehydrogenase [cytochrome]	01481	16	0.959063	0.753538	0	1.01715	0.866379	0	0.991918	0.951006	0	1.03701	0.787992	0	1.00086	0.983191	1	0
187	3.59	3.59	12.44	9.326	7.772	1209_00836	hypothetical protein	00836	2	1.04855	0.720497	0	0.955643	0.852515	0	1.05508	0.688313	0	0.949283	0.878456	0	1.0009	0.950014	1	0
145	6	6	18.35	13.67	13.67	1209_01021	hypothetical protein	01021	3	1.08244	0.624171	0	1.08224	0.461203	0	0.933868	0.692096	0	0.919301	0.53497	0	1.00142	0.657008	1	0
195	3.02	3.02	11.68	8.029	8.029	1209_00020	ATP-dependent Clp protease ATP-binding subunit ClpX	00020	2	0.806787			0.933416			1.08447			1.23741			1.00263			0
138	6.12	6.12	51.25	46.88	42.5	1209_00931	hypothetical protein	00931	5	0.85531	0.673254	0	1.31437	0.397406	0	0.770554	0.774972	0	1.16886	0.626276	0	1.00312	0.736663	1	0
148	5.88	5.88	38.81	33.58	33.58	1209_00689	hypothetical protein	00689	5	0.671127			1.06278			0.954871			1.4913			1.0039			0
134	6.27	6.27	25	23.38	19.91	1209_01362	Adenylosuccinate synthetase	01362	5	1.12799	0.278401	0	0.983841	0.860423	0	1.0318	0.754821	0	0.887858	0.374949	0	1.00413	0.667418	1	0
50	19.69	19.69	47.31	44.31	38.92	1209_01682	Ornithine carbamoyltransferase, catabolic	01682	27	1.01748	0.808437	0	0.990594	0.841834	0	1.02777	0.582829	0	0.98582	0.846068	0	1.00526	0.93961	1	0
97	9.72	9.73	38.46	35.71	32.42	1209_00403	Rare lipoprotein B	00403	6	0.821638	0.305599	0	0.970142	0.797221	0	1.05352	0.409517	0	1.22839	0.200481	0	1.0078	0.3547	1	0
279	0.62	0.62	18.9	12.2	6.693	1209_01426	Molybdate-binding periplasmic protein precursor	01426	1	0.955212	0.917889	0	1.31977	0.474093	0	0.774395	0.235248	0	1.0579	0.718502	0	1.0081	0.722865	1	0
27	28.36	28.36	71.98	71.98	60.44	1209_00977	putative ferritin-1	00977	36	0.999714	0.997106	0	1.04385	0.412146	0	0.980537	0.705921	0	1.01069	0.891419	0	1.00844	0.98448	1	0
132	6.46	6.46	16.53	11.57	10.33	1209_01728	6-phosphogluconate dehydrogenase, decarboxylating 2	01728	4	0.860462	0.556459	0	0.981536	0.889063	0	1.04478	0.735084	0	1.18035	0.122087	0	1.01023	0.660417	1	0
25	31.66	31.66	46.29	35.04	32.35	1209_00161	Organic solvent tolerance protein	00161	19	0.969281	0.660902	0	0.958772	0.436605	0	1.07264	0.325453	0	1.04739	0.621371	0	1.01084	0.522314	1	0
230	2	2	22.57	6.226	6.226	1209_02176	Na(+)-translocating NADH-quinone reductase subunit C	02176	1	1.11048			1.21679			0.846759			0.915049			1.01154			1
225	2	2.02	12.5	4.487	4.487	1209_01496	Formate dehydrogenase-N subunit beta	01496	1	1.36336			0.860955			1.20176			0.748454			1.01366			0
178	4	4	16.28	16.28	16.28	1209_00664	Lipopolysaccharide export system protein lptA precursor	00664	2	1.71914			1.23111			0.841545			0.594348			1.01434			0
177	4	4	6.475	6.475	6.475	1209_01770	Nucleoside permease nupX	01770	2	0.844525	0.378255	0	0.965949	0.808906	0	1.07402	0.670208	0	1.20907	0.684229	0	1.01451	0.770934	1	1
7	62.16	62.23	42.16	32.06	31.43	1209_01777	DNA-directed RNA polymerase subunit beta'	01777	39	1.0306	0.483271	0	0.999733	0.993604	0	1.04321	0.207685	0	0.99846	0.965958	0	1.01781	0.958074	1	0
56	18.17	18.18	61.28	56.6	56.6	1209_00227	30S ribosomal protein S3	00227	15	0.987814	0.925748	0	0.993019	0.922201	0	1.05407	0.652299	0	1.04112	0.816598	0	1.01859	0.981211	1	0
5	69.26	69.26	81.9	80.62	78.06	1209_00306	Hemin-binding lipoprotein	00306	69	0.982016	0.709283	0	1.05501	0.241477	0	0.991965	0.89121	0	1.053	0.470343	0	1.01994	0.692924	1	0
192	3.35	3.35	26.17	14.95	14.95	1209_02054	Ribosome-associated inhibitor A	02054	2	0.802901	0.269302	0	1.10282	0.503302	0	0.9532	0.712525	0	1.29115	0.234957	0	1.02172	0.350399	1	0
46	20.98	20.98	57.78	50.13	47.76	1209_02200	N-acetylneuraminate epimerase precursor	02200	12	0.887995	0.0774486	0	1.04032	0.567233	0	1.0132	0.92837	0	1.16689	0.377675	0	1.02229	0.479873	1	0
44	21.38	21.47	24.8	16.01	15.12	1209_01775	DNA-directed RNA polymerase subunit beta	01775	12	1.09762	0.357984	0	0.99616	0.966947	0	1.05531	0.349668	0	0.948403	0.618755	0	1.0228	0.756448	1	0
209	2.08	2.08	16.67	16.67	7.527	1209_00048	FKBP-type peptidyl-prolyl cis-trans isomerase slyD	00048	1	0.895353	0.791892	0	1.09575	0.546543	0	0.961491	0.783398	0	1.16134	0.714497	0	1.02306	0.87288	1	0
60	16.34	16.34	44.04	29.82	29.82	1209_00430	Enolase	00430	11	1.08027	0.456911	0	1.03404	0.693907	0	1.02635	0.725392	0	0.968717	0.790053	0	1.02657	0.816509	1	0
45	21.18	21.38	28.36	28.36	24.57	1209_00792	Dihydrolipoyllysine-residue acetyltransferase component of pyruvate dehydrogenase complex	00792	12	1.00276	0.962403	0	1.02047	0.809933	0	1.04141	0.720836	0	1.04387	0.733339	0	1.02699	0.973357	1	0
214	2.03	2.03	11.33	7.12	7.12	1209_01363	2,3,4,5-tetrahydropyridine-2,6-dicarboxylate N-succinyltransferase	01363	2	1.29753			1.14482			0.929854			0.809125			1.02819			0
198	2.85	2.85	18.82	18.82	18.82	1209_00230	30S ribosomal protein S17	00230	2	1.059	0.730288	0	1.07929	0.632913	0	0.989834	0.940102	0	0.994168	0.9656	0	1.02983	0.98478	1	0
270	0.94	0.94	21.29	21.29	6.452	1209_00475	Biotin carboxyl carrier protein of acetyl-CoA carboxylase	00475	1	1.04987			0.973315			1.09976			1.00552			1.03103			0
241	2	2	31.46	23.6	10.11	1209_01078	30S ribosomal protein S15	01078	1	1.00599			1.12131			0.955053			1.04988			1.03127			0
52	19.51	19.51	38.36	29.98	28.31	1209_01691	2',3'-cyclic-nucleotide 2'-phosphodiesterase/3'-nucleotidase precursor	01691	12	1.19568	0.0884966	0	1.03435	0.657298	0	1.03942	0.516878	0	0.886467	0.221648	0	1.0332	0.201959	1	0
18	39.24	39.24	53.07	47.24	47.24	1209_00797	Heat shock protein 70	00797	23	1.10224	0.150206	0	1.01199	0.843697	0	1.06875	0.281579	0	0.967177	0.628545	0	1.03624	0.445132	1	0
201	2.7	2.7	31.74	18.7	18.7	1209_00782	Orotidine 5'-phosphate decarboxylase	00782	3	1.96382			1.37124			0.790327			0.544248			1.03742			0
88	10.08	10.08	61.04	56.49	53.25	1209_01281	PAL cross-reacting lipoprotein	01281	6	1.07799	0.481808	0	1.06521	0.475455	0	1.01744	0.820789	0	0.991767	0.913407	0	1.03751	0.861397	1	0
96	10	10	50	34.62	34.62	1209_00221	50S ribosomal protein L3	00221	5	1.14818	0.298803	0	1.05732	0.625068	0	1.02737	0.896927	0	0.932878	0.846089	0	1.03858	0.850249	1	0
15	42.9	42.9	45.6	36.23	35.44	1209_00793	Pyruvate dehydrogenase E1 component	00793	25	1.11406	0.247546	0	1.02457	0.660676	0	1.06153	0.461752	0	0.963756	0.655244	0	1.03953	0.507096	1	0
123	7.54	7.55	15.17	10.57	9.425	1209_01919	hypothetical protein	01919	4	0.85176	0.657847	0	1.09156	0.620244	0	0.996858	0.987221	0	1.27165	0.0478241	1	1.04194	0.738794	1	1
228	2	2	17.22	8.101	4.557	1209_01327	Tyrosine--tRNA ligase	01327	1	1.12075			0.595785			1.83528			0.962192			1.04206			0
229	2	2	17.04	6.667	6.667	1209_01120	Dihydrodipicolinate reductase	01120	1	1.03217	0.953772	0	0.954758	0.949366	0	1.1588	0.399628	0	1.04332	0.762183	0	1.04476	0.970633	1	0
238	2	2	7.742	4.839	4.839	1209_01683	Carbamate kinase 1	01683	1	0.958125			1.17744			0.933803			1.13175			1.04494			0
42	21.78	21.78	49.91	40.85	35.86	1209_00633	Periplasmic oligopeptide-binding protein precursor	00633	15	1.10285	0.0932678	0	1.10725	0.227731	0	0.9929	0.920311	0	0.983639	0.86529	0	1.04502	0.587908	1	0
76	12.01	12.01	25.17	21.09	21.09	1209_00733	Acetate kinase	00733	10	0.993803	0.949521	0	0.97138	0.673623	0	1.13331	0.174561	0	1.09276	0.338317	0	1.04566	0.643714	1	0
162	4.18	4.19	22.18	16.34	16.34	1209_00588	putative amino-acid ABC transporter-binding protein precursor	00588	3	1.02752	0.872323	0	1.04568	0.826626	0	1.05757	0.804752	0	1.06149	0.818139	0	1.04798	0.97274	1	0
158	4.61	4.61	12.91	9.221	9.221	1209_00646	UDP-N-acetylmuramoyl-L-alanyl-D-glutamate--2,6-diaminopimelate ligase	00646	3	0.892036	0.580094	0	1.11986	0.32911	0	0.990068	0.91679	0	1.22607	0.384786	0	1.04938	0.664696	1	1
90	10.04	10.05	39.44	17.67	17.67	1209_00991	Fumarate hydratase class II	00991	6	1.00902	0.943003	0	1.01053	0.897676	0	1.10278	0.36149	0	1.08744	0.549761	0	1.05157	0.904859	1	0
121	7.68	9.23	18.1	7.116	7.116	1209_01385	Ribonucleoside-diphosphate reductase 1 subunit alpha	01385	5	0.924794	0.575853	0	1.10132	0.509	0	1.01733	0.954249	0	1.19414	0.50655	0	1.05468	0.831195	1	0
82	11.12	11.12	27.2	23.58	23.58	1209_01764	Phosphoglycerate kinase	01764	7	0.962852	0.69894	0	0.907902	0.218071	0	1.23486	0.0932643	0	1.14805	0.306195	0	1.0551	0.148595	0.87755	1
247	2	2	10.13	7.048	7.048	1209_00197	2,3-bisphosphoglycerate-dependent phosphoglycerate mutase	00197	1	0.608474			0.997668			1.1258			1.82047			1.05613			0
43	21.72	21.72	50.16	46.06	44.48	1209_00635	Transaldolase B	00635	12	0.992698	0.93603	0	1.04657	0.621809	0	1.07538	0.410658	0	1.11794	0.161702	0	1.05716	0.621563	1	0
66	13.81	13.95	42.99	34.45	30.49	1209_00247	DNA-directed RNA polymerase subunit alpha	00247	8	1.08508	0.270742	0	1.07868	0.353601	0	1.04451	0.550961	0	1.02528	0.816786	0	1.0581	0.508993	1	0
103	9.02	9.02	40.07	29.96	24.72	1209_00435	Inositol-1-monophosphatase	00435	5	0.945846	0.545883	0	1.03471	0.760989	0	1.09084	0.335731	0	1.17662	0.153889	0	1.05867	0.378417	1	0
120	7.72	7.72	24.01	15.35	15.35	1209_01925	Cysteine desulfurase	01925	4	0.921503	0.657186	0	0.973292	0.903112	0	1.15939	0.286196	0	1.21003	0.47704	0	1.05911	0.705775	1	1
57	17.81	17.81	78.77	53.07	53.07	1209_00234	50S ribosomal protein L5	00234	12	1.01722	0.81242	0	1.02551	0.702224	0	1.10688	0.487648	0	1.10411	0.586936	0	1.06259	0.789065	1	0
216	2.01	2.01	19.2	4.8	4.8	1209_01513	Citrate lyase alpha chain	01513	2	0.916628			1.07679			1.06233			1.23077			1.06584			1
159	4.59	4.59	12.03	5.263	5.263	1209_00528	Transketolase 1	00528	3	0.817367			0.881032			1.29981			1.38177			1.06643			0
78	11.67	11.68	70.91	67.27	61.82	1209_00226	50S ribosomal protein L22	00226	10	1.06877	0.567635	0	1.08029	0.343515	0	1.06481	0.663674	0	1.06231	0.426542	0	1.06902	0.500956	1	0
8	62.09	62.09	66.76	66.76	65.33	1209_02244	High-affinity zinc uptake system protein znuA precursor	02244	60	1.02967	0.690205	0	1.07193	0.179155	0	1.07718	0.611594	0	1.10481	0.482898	0	1.07056	0.463833	1	0
175	4	4	6.958	6.958	6.958	1209_02221	GTP-binding protein EngA	02221	2	1.35004			1.29058			0.894354			0.843188			1.07063			1
155	5.01	5.01	52.94	42.35	42.35	1209_00355	50S ribosomal protein L27	00355	3	1.09887	0.898699	0	1.31719	0.70902	0	0.875314	0.641879	0	1.03892	0.869145	0	1.07111	0.951065	1	1
65	14.01	14.02	38.87	32.16	32.16	1209_00394	Elongation factor Ts	00394	8	1.07841	0.414331	0	1.01568	0.837669	0	1.13784	0.332022	0	1.05666	0.803637	0	1.07125	0.723886	1	0
232	2	2	23.04	4.783	4.783	1209_01568	Heat shock protein B25.3	01568	1	1.04396			1.25671			0.919716			1.0919			1.07137			1
144	6	6	32.95	30.06	30.06	1209_02061	Helix-destabilizing protein	02061	4	1.05411	0.87709	0	1.11618	0.825458	0	1.03758	0.819801	0	1.08297	0.612772	0	1.0723	0.950431	1	0
63	14.68	14.68	21.17	19.22	17.66	1209_02162	Formate acetyltransferase 1	02162	10	1.11716	0.367232	0	1.06433	0.475289	0	1.09553	0.575017	0	1.03047	0.722577	0	1.07637	0.575052	1	0
174	4	4	44.33	36.08	36.08	1209_02072	hypothetical protein	02072	2	1.16221	0.422417	0	1.16266	0.631246	0	1.00349	0.98103	0	0.991975	0.976586	0	1.07693	0.982197	1	0
124	7.53	7.53	19.52	16.33	12.95	1209_01126	Asparagine--tRNA ligase	01126	4	1.0579			1.1726			0.998832			1.09189			1.07849			0
273	0.84	0.84	6.069	3.179	3.179	1209_02226	hypothetical protein	02226	1	0.94356			1.07451			1.09135			1.22571			1.07915			1
246	2	2	9.74	4.221	4.221	1209_00623	ADP-L-glycero-D-manno-heptose-6-epimerase	00623	1	0.977741			1.17737			1.00258			1.19066			1.08271			0
160	4.4	4.4	15.72	13.21	13.21	1209_00676	Thioredoxin reductase	00676	3	1.11483	0.653396	0	1.20393	0.363716	0	0.981023	0.883592	0	1.04376	0.665213	0	1.08274	0.797554	1	1
185	3.7	3.74	16.36	8.068	6.023	1209_00826	DNA gyrase subunit A	00826	3	1.06468			0.802364			1.47142			1.09362			1.0828			0
139	6.1	6.1	25.17	19.8	15.44	1209_02056	Dihydrodipicolinate synthase	02056	4	1.05658	0.82365	0	1.0526	0.553592	0	1.1323	0.540145	0	1.11301	0.570627	0	1.08807	0.749029	1	0
189	3.51	3.51	9.182	3.84	3.84	1209_00284	Fumarate reductase flavoprotein subunit	00284	2	1.02678	0.900108	0	0.955623	0.78194	0	1.2484	0.531071	0	1.14684	0.625166	0	1.08869	0.890461	1	1
55	18.25	18.25	56.45	47.39	44.95	1209_01830	hypothetical protein	01830	10	1.05796	0.356486	0	1.09043	0.177308	0	1.09377	0.440747	0	1.1137	0.273263	0	1.08878	0.153202	0.87755	0
47	20.72	20.72	30.82	24.21	19.44	1209_01435	5-methyltetrahydropteroyltriglutamate--homocysteine methyltransferase	01435	10	1.18737	0.038209	0	0.992615	0.882103	0	1.20995	0.0178949	1	0.997714	0.963565	0	1.09216	0.327806	1	1
98	9.68	9.68	32.23	23.7	23.7	1209_00597	Superoxide dismutase [Mn]	00597	5	1.01377	0.887336	0	1.04037	0.760304	0	1.15864	0.224496	0	1.17174	0.216416	0	1.0939	0.575015	1	0
20	35.97	35.97	77.36	70.49	70.49	1209_00271	D-galactose/ D-glucose-binding protein	00271	36	1.08228	0.128306	0	1.1441	0.0148229	0	1.05331	0.390716	0	1.09838	0.0744291	0	1.09403	0.00594945	0.112445	0
77	11.76	11.76	32.21	16.21	15.02	1209_00272	Galactose/methyl galactoside import ATP-binding protein MglA	00272	6	1.24688	0.127557	0	1.15185	0.335766	0	1.04653	0.666097	0	0.95662	0.757356	0	1.09504	0.413893	1	1
17	40.25	40.25	51.68	51.68	51.68	1209_00684	Fimbrin	00684	51	1.10716	0.136243	0	1.12893	0.10469	0	1.07135	0.183456	0	1.07741	0.155212	0	1.09597	0.0163962	0.238375	0
49	19.9	19.9	71.18	71.18	64.63	1209_01774	50S ribosomal protein L1	01774	12	1.15882	0.141472	0	1.1388	0.170733	0	1.06298	0.71042	0	1.02975	0.8397	0	1.0963	0.405714	1	0
41	22	22	61.9	59.92	59.92	1209_02023	Uridine phosphorylase	02023	13	1.0988	0.128561	0	1.04811	0.417062	0	1.15478	0.0422331	0	1.08717	0.220848	0	1.09655	0.0275141	0.336118	0
53	19.33	19.33	24.61	19.55	19.55	1209_00732	Phosphate acetyltransferase	00732	11	1.41647	0.0296136	1	1.07249	0.590132	0	1.12995	0.237337	0	0.842418	0.133832	0	1.0966	0.0408431	0.406493	1
94	10.01	10.01	67.31	47.44	47.44	1209_01695	30S ribosomal protein S7	01695	6	1.10725	0.466999	0	1.1789	0.0919932	0	1.03573	0.727368	0	1.08445	0.492777	0	1.10039	0.340054	1	0
12	50.2	50.26	79.44	77.66	77.66	1209_00127	hypothetical protein	00127	54	1.17205			0.962083			1.27095			1.02891			1.10196			1
243	2	2	18.48	3.333	3.333	1209_00753	Fructose-1,6-bisphosphatase class 1	00753	1	1.36078			1.58327			0.772877			0.886868			1.10237			0
205	2.28	2.28	16.54	10.94	10.94	1209_01583	Cystathionine gamma-synthase/O-acetylhomoserine (thiol)-lyase	01583	2	1.48244			1.1242			1.09296			0.817427			1.10463			0
35	25.57	25.57	44.93	40.75	37.67	1209_01063	Cation efflux system protein CusC precursor	01063	17	1.09272	0.447083	0	1.1072	0.0994091	0	1.11053	0.276363	0	1.11144	0.179135	0	1.10545	0.0714396	0.642957	0
235	2	2	45.59	11.03	11.03	1209_01915	Acyl-CoA thioester hydrolase YbgC	01915	1	0.886737			0.950469			1.30181			1.37617			1.10851			1
152	5.34	5.34	35.29	35.29	29.41	1209_00220	30S ribosomal protein S10	00220	3	0.809641	0.378343	0	1.09499	0.569332	0	1.13768	0.304478	0	1.51157	0.230717	0	1.11119	0.244592	1	0
116	8	8	12.21	12.21	12.21	1209_00351	Peptidase B	00351	4	1.11881	0.301454	0	1.03913	0.683455	0	1.20704	0.292343	0	1.10626	0.524339	0	1.11623	0.395823	1	1
193	3.27	3.27	6.54	4.219	4.219	1209_00951 NAD(P)	transhydrogenase subunit beta	00951 NAD	2	1.28505	0.239357	0	1.32835	0.231303	0	0.94659	0.726618	0	0.965322	0.783131	0	1.11755	0.488531	1	1
217	2.01	2.01	8.657	2.109	2.109	1209_00388	hypothetical protein	00388	1	1.05613			1.39369			0.903419			1.17576			1.11821			1
122	7.64	7.64	26.39	21.18	21.18	1209_01894	Pyridoxamine kinase	01894	4	0.994518	0.964695	0	1.02759	0.933574	0	1.23326	0.280723	0	1.25358	0.60265	0	1.12114	0.932572	1	1
83	11.02	11.02	35.44	15.35	11.69	1209_00948	Maltodextrin phosphorylase	00948	7	1.14058	0.133546	0	1.08567	0.330366	0	1.1695	0.236042	0	1.10201	0.48155	0	1.12396	0.123632	0.778882	0
207	2.16	2.16	40.19	12.15	5.607	1209_01953	Adenylate kinase	01953	1	0.984794	0.93882	0	0.862059	0.3822	0	1.48909	0.376356	0	1.29029	0.235696	0	1.13011	0.541803	1	1
101	9.5	9.5	25.09	15.06	11.52	1209_00254	Phosphoenolpyruvate carboxykinase [ATP]	00254	6	1.03534	0.662358	0	1.08644	0.332592	0	1.22192	0.0686463	0	1.26392	0.0689937	0	1.14806	0.0679062	0.641713	1
147	5.89	5.95	16.31	6.476	4.732	1209_01835	Lon protease	01835	3	1.10643	0.71616	0	1.1518	0.512085	0	1.15427	0.404249	0	1.18473	0.353836	0	1.14897	0.496893	1	0
62	15.58	15.58	24.91	21.27	17.45	1209_00173	putative phosphomannomutase	00173	8	1.15333	0.229274	0	1.1085	0.156017	0	1.20365	0.0334957	1	1.14089	0.0460893	0	1.15109	0.00421957	0.091044	1
252	2	2	12.5	12.5	12.5	1209_00685	Monothiol glutaredoxin	00685	1	1.38539			1.30278			1.03083			0.956024			1.15485			1
146	6	6	54.26	49.61	49.61	1209_00014	RutC family protein	00014	3	1.44892	0.536647	0	1.06577	0.790436	0	1.26724	0.316	0	0.909623	0.527575	0	1.15506	0.596808	1	1
40	23.45	23.45	40.89	38.56	35.59	1209_01752	Aspartate ammonia-lyase	01752	20	1.1272	0.0445104	0	1.16877	0.00921109	0	1.15245	0.0153958	0	1.17801	0.0164415	0	1.15645	1.48708e-05	0.000936858	0
64	14.42	14.51	19.77	19.77	17.94	1209_00757	Lysine decarboxylase, inducible	00757	9	1.2425	0.0408777	1	1.18842	0.193677	0	1.1552	0.532231	0	1.08735	0.533334	0	1.16701	0.111187	0.750511	1
168	4	4	32.07	10.69	10.69	1209_00658	Cell division protein FtsZ	00658	2	1.29396			1.57689			0.872653			1.04882			1.16901			1
70	12.69	12.69	26.01	14.18	14.18	1209_01884	Ribonuclease G	01884	7	1.04759	0.618892	0	1.02939	0.638025	0	1.33677	0.0491573	1	1.29655	0.0327958	1	1.16924	0.0779111	0.666039	1
181	4	4	33.33	33.33	33.33	1209_00200	putative Fe(2+)-trafficking protein	00200	3	1.64749			0.872244			1.59243			0.831483			1.17447			1
110	8.14	8.14	41.49	24.9	21.16	1209_01705	Hybrid peroxiredoxin hyPrx5	01705	5	1.26201	0.0540833	0	1.17845	0.0771521	0	1.19429	0.05323	0	1.09977	0.218429	0	1.18222	0.00334999	0.0904497	1
92	10.02	10.03	41.3	35.84	35.84	1209_01942	putative periplasmic iron-binding protein precursor	01942	7	0.89622	0.594627	0	1.22834	0.319397	0	1.15097	0.765787	0	1.54535	0.547855	0	1.18292	0.620837	1	1
130	6.7	6.71	32.49	15.19	12.45	1209_00790	Dihydrolipoyl dehydrogenase	00790	4	1.40992	0.0190716	1	1.20448	0.0870638	0	1.17106	0.123785	0	0.986308	0.865887	0	1.18344	0.0408643	0.406493	1
114	8.01	8.01	56.62	51.47	38.24	1209_00228	50S ribosomal protein L16	00228	4	0.992059	0.951273	0	0.970682	0.802354	0	1.45765	0.253488	0	1.40325	0.415325	0	1.18468	0.792459	1	1
133	6.35	6.35	31.19	23.85	20.64	1209_01048	GTP cyclohydrolase 1	01048	3	1.04275	0.818112	0	1.06651	0.641221	0	1.33987	0.228591	0	1.34646	0.523842	0	1.19015	0.615282	1	1
72	12.53	12.53	43.15	43.15	43.15	1209_01786	D-ribose-binding periplasmic protein precursor	01786	9	1.03046	0.790981	0	1.21622	0.0224542	1	1.18961	0.0531395	0	1.38331	0.00737002	1	1.19837	0.00433543	0.091044	1
236	2	2	8.333	2.928	2.928	1209_01796	Unfoldase HslU	01796	1	1.31494			1.24236			1.17601			1.0958			1.20455			1
200	2.76	2.76	24.11	16.31	16.31	1209_00264	hypothetical protein	00264	2	1.34892			1.26857			1.15278			1.06919			1.20511			1
74	12.46	12.46	39.62	32.2	26.27	1209_00037	Tryptophanase	00037	9	1.25349	0.0313058	1	1.16413	0.138331	0	1.26525	0.00217327	1	1.15538	0.283407	0	1.20853	0.000718301	0.0239021	1
206	2.25	2.28	14.98	3.932	3.401	1209_00466	Isoleucine--tRNA ligase	00466	3	1.26229	0.255704	0	1.28046	0.637919	0	1.17409	0.352016	0	1.17737	0.7113	0	1.2226	0.474796	1	1
171	4	4	10.42	8.542	6.042	1209_02032	Glutamate--tRNA ligase	02032	2	1.5891	0.318558	0	1.36416	0.419835	0	1.12164	0.674551	0	0.948701	0.829695	0	1.23239	0.64271	1	1
183	3.76	5.77	13.83	13.83	11.6	1209_00039	Murein hydrolase activator NlpD precursor	00039	5	1.49633			1.38696			1.11349			1.0179			1.23843			1
262	1.4	1.4	8.52	4.484	4.484	1209_00625	Deoxyribose-phosphate aldolase 1	00625	1	0.945419			1.43372			1.08346			1.62044			1.24203			1
215	2.02	2.02	17.67	10.23	10.23	1209_02055	hypothetical protein	02055	1	1.25417			1.08369			1.43462			1.22254			1.24255			1
186	3.62	3.62	10.57	1.929	1.929	1209_02064	Adhesion and penetration protein autotransporter precursor	02064	2	1.09454			0.963702			1.62956			1.41501			1.24882			1
190	3.43	3.44	50.5	31.68	25.74	1209_00235	30S ribosomal protein S14	00235	2	1.13793	0.502844	0	1.08425	0.442059	0	1.46548	0.325916	0	1.38308	0.233981	0	1.25753	0.255327	1	1
239	2	2	8.392	2.797	2.797	1209_01619	Serine--tRNA ligase	01619	1	1.41713			1.31681			1.21293			1.11155			1.25943			1
26	28.94	28.94	75.16	67.32	67.32	1209_01920	15 kDa peptidoglycan-associated lipoprotein	01920	40	1.7126	0.0100333	1	1.18367	0.0369122	0	1.39631	0.291788	0	0.941949	0.880091	0	1.27783	0.0406875	0.406493	1
233	2	2	10.31	2.972	2.972	1209_00160	Proline--tRNA ligase	00160	1	1.32284			1.42056			1.17235			1.24162			1.28603			1
218	2.01	2.01	15.26	4.11	4.11	1209_00446	L-2,4-diaminobutyrate decarboxylase	00446	1	1.02977	0.816373	0	1.12767	0.860418	0	1.52499	0.24403	0	1.64121	0.330796	0	1.30568	0.665076	1	1
259	1.73	1.73	10.9	7.692	7.692	1209_01053	hypothetical protein	01053	1	1.39902			1.53389			1.19031			1.28709			1.34655			1
34	26.31	26.31	71.18	71.18	71.18	1209_00695	hypothetical protein	00695	19	1.44296	0.133928	0	1.33547	0.237416	0	1.41876	0.0505842	0	1.28172	0.157667	0	1.36819	0.0127751	0.219499	1
85	10.59	10.59	26.21	24.23	22.91	1209_02178	Na(+)-translocating NADH-quinone reductase subunit A	02178	6	1.70957	0.127228	0	1.42276	0.341827	0	1.33287	0.541194	0	1.10406	0.888212	0	1.37547	0.454905	1	1
221	2.01	2.01	25.23	11.71	11.71	1209_00298	hypothetical protein	00298	1	1.24972			2.3076			0.829444			1.51047			1.3787			0
127	7.11	7.11	19.45	10.68	10	1209_00942	1,4-alpha-glucan branching enzyme GlgB	00942	5	1.55534	0.630577	0	1.62977	0.541442	0	1.26924	0.789291	0	1.30562	0.724327	0	1.43162	0.820842	1	1
227	2	2.01	22.7	12.97	12.97	1209_01746	Urease accessory protein UreE	01746	1	1.48811			1.66384			1.35617			1.49545			1.49695			1
260	1.66	1.66	9.926	1.613	1.613	1209_00555	Dimethyl sulfoxide reductase DmsA precursor	00555	1	3.82409			1.08084			2.99137			0.83384			1.79189			1

## Sheet: supp info A10
modA10 iTRAQ DATA
N	Unused	Total	X.Cov	X.Cov.50.	X.Cov.95.	Accession	Name	Species	Peptides.95..	ON.Exp1.X114.116	Exp1.PVal.114.116	CritExp1.X114.116	ON.Exp1.X115.116	Exp1.PVal.115.116	CritExp1.X115.116	ON.Exp2.X114.117	Exp2.PVal.114.117	CritExp2.X114.117	ON.Exp2.X115.117	Exp2.PVal.115.117	CritExp2.X115.117	Geomean	StouffersPval	StoufferAdj	TrendVal
178	1.87	2.77	20.52	8.832	3.404	gi|309751689	Hemoglobin and hemoglobin-haptoglobin binding protein C [Haemophilus influenzae R2866]	Haemophilus influenzae R2866	3	0.452191	0.0547635	0	0.323469	0.00850108	-1	0.411058	0.0203878	-1	0.276914	0.000894216	-1	0.359212	2.34679e-06	5.51496e-05	1
41	12	12	31.39	12.73	8.49	gi|309751739	Hemoglobin and hemoglobin-haptoglobin binding protein B [Haemophilus influenzae R2866]	Haemophilus influenzae R2866	6	0.430551	0.02903	-1	0.377075	0.0207608	-1	0.425972	0.0394106	-1	0.357817	0.0260757	-1	0.396619	6.76824e-05	0.00114411	1
111	4.12	4.12	64.44	64.44	48.89	gi|309750154	DNA-binding protein HU-alpha [Haemophilus influenzae R2866]	Haemophilus influenzae R2866	6	0.328146	0.0529919	0	0.719796	0.0953095	0	0.438156	0.116559	0	0.915881	0.480912	0	0.554863	0.0186372	0.0942285	1
154	2	2.09	15.49	2.406	1.805	gi|309751315	Transketolase 1 [Haemophilus influenzae R2866]	Haemophilus influenzae R2866	1	0.440315			0.483679			0.654645			0.685263			0.555963			1
43	11.53	11.53	74.8	74.8	62.6	gi|309751765	50S ribosomal protein L7/L12 [Haemophilus influenzae R2866]	Haemophilus influenzae R2866	6	0.353512	0.000101135	-1	0.685888	0.005141	-1	0.490649	0.00112073	-1	0.905397	0.217976	0	0.572884	2.10933e-07	9.91387e-06	1
61	8.24	8.24	68.75	68.75	68.75	gi|309750052	GroES, chaperone Hsp10 [Haemophilus influenzae R2866]	Haemophilus influenzae R2866	6	0.30241	0.0905813	0	0.514847	0.262878	0	0.672268	0.0732004	0	1.06883	0.539915	0	0.578337	0.0482653	0.174497	1
129	3.36	3.36	31.58	31.58	31.58	gi|309750428	Acyl carrier protein [Haemophilus influenzae R2866]	Haemophilus influenzae R2866	2	0.326456	0.118149	0	0.691625	0.18158	0	0.524975	0.141299	0	1.06417	0.642818	0	0.595953	0.0805955	0.264278	1
121	4	4	46.27	46.27	46.27	gi|309750935	Hypothetical protein R2866_0972 [Haemophilus influenzae R2866]	Haemophilus influenzae R2866	2	0.766808			0.755053			0.506589			0.47534			0.611056			1
113	4.03	4.03	47.27	30.91	30.91	gi|309751557	50S ribosomal protein L22 [Haemophilus influenzae R2866]	Haemophilus influenzae R2866	2	0.465965	0.0842117	0	0.773805	0.239011	0	0.527393	0.103064	0	0.833773	0.322401	0	0.631018	0.0283233	0.117531	1
169	2	2	32.32	14.14	14.14	gi|309751560	50S ribosomal protein L23 [Haemophilus influenzae R2866]	Haemophilus influenzae R2866	1	0.416129			0.740143			0.551511			0.934758			0.631247			1
92	5.94	5.94	35.69	22.83	22.83	gi|309751147	Malate dehydrogenase [Haemophilus influenzae R2866]	Haemophilus influenzae R2866	4	0.562562			0.494687			0.862573			0.722792			0.645398			1
8	44.83	44.83	78.65	67.52	66.42	gi|309750051	GroEL, chaperone Hsp60 [Haemophilus influenzae R2866]	Haemophilus influenzae R2866	39	0.510915	0.000114464	-1	0.765106	0.0425072	-1	0.58162	8.87401e-06	-1	0.841141	0.000272296	0	0.661294	2.38131e-11	1.67882e-09	1
132	3.11	3.11	22.67	22.67	22.67	gi|309751282	Conserved hypothetical protein [Haemophilus influenzae R2866]	Haemophilus influenzae R2866	3	0.458005	0.173692	0	0.806432	0.293087	0	0.570365	0.200777	0	0.958666	0.75949	0	0.67037	0.209221	0.50629	1
143	2.34	2.34	35.51	28.97	28.97	gi|309750327	Ribosome binding protein Y [Haemophilus influenzae R2866]	Haemophilus influenzae R2866	3	0.465358			0.724996			0.666235			0.989086			0.686667			1
24	16.71	16.71	69.23	60.44	51.1	gi|309750978	Ferritin protein A1 [Haemophilus influenzae R2866]	Haemophilus influenzae R2866	11	0.636826	0.128911	0	0.755102	0.0516956	0	0.648765	0.0586463	0	0.739897	0.00287806	-1	0.693141	0.000197134	0.0025269	1
173	2	2	9.709	9.709	9.709	gi|309751452	50S ribosomal protein L21 [Haemophilus influenzae R2866]	Haemophilus influenzae R2866	1	0.565075			0.710013			0.704439			0.843454			0.698746			1
68	7.74	7.74	41.88	28.21	28.21	gi|309750875	50S ribosomal protein L20 [Haemophilus influenzae R2866]	Haemophilus influenzae R2866	5	0.661761	0.400817	0	0.858692	0.556467	0	0.604817	0.161417	0	0.747734	0.154734	0	0.711996	0.145232	0.409555	1
91	6	6	12.01	12.01	12.01	gi|309750462	Periplasmic zinc-binding protein [Haemophilus influenzae R2866]	Haemophilus influenzae R2866	4	0.679004	0.0537365	0	0.712598	0.0701797	0	0.733072	0.0803497	0	0.731511	0.0813804	0	0.713709	0.00163398	0.0134173	1
107	4.34	4.34	29.87	17.79	13.76	gi|309750329	Dihydrodipicolinate synthetase [Haemophilus influenzae R2866]	Haemophilus influenzae R2866	3	0.484198	0.257024	0	0.837358	0.345348	0	0.622705	0.214262	0	1.03314	0.809905	0	0.714651	0.314791	0.616466	1
70	7.58	7.58	43.75	38.19	29.86	gi|309751542	50S ribosomal protein L15 [Haemophilus influenzae R2866]	Haemophilus influenzae R2866	4	0.656614	0.116715	0	0.687093	0.0309691	-1	0.765109	0.180349	0	0.766047	0.0835048	0	0.717094	0.00371301	0.0244878	1
20	23.91	23.91	48.66	38.27	35.75	gi|309750793	Molecular chaperone DnaK (Hsp70) [Haemophilus influenzae R2866]	Haemophilus influenzae R2866	15	0.497088	0.0174435	-1	0.682899	0.0738585	0	0.767764	0.0951926	0	1.01895	0.747314	0	0.717866	0.0178492	0.0942285	1
158	2	2	10.65	8.426	2.067	gi|309750056	RNA polymerase sigma-70 factor [Haemophilus influenzae R2866]	Haemophilus influenzae R2866	1	0.698354			0.860842			0.629188			0.73907			0.727137			1
19	24.56	24.56	44.86	39.17	35.28	gi|309751792	Ornithine decarboxylase [Haemophilus influenzae R2866]	Haemophilus influenzae R2866	18	0.568656	0.0032017	-1	0.690142	0.00254712	-1	0.795014	0.0400023	-1	0.941326	0.375504	0	0.736166	7.30285e-05	0.00114411	1
95	5.44	5.44	54.31	43.1	43.1	gi|309750382	50S ribosomal subunit protein L19 [Haemophilus influenzae R2866]	Haemophilus influenzae R2866	6	0.724325	0.0159737	-1	0.72193	0.192745	0	0.784329	0.345506	0	0.743089	0.0198565	-1	0.743005	0.00313279	0.0220862	1
39	12.05	12.05	30.28	24.77	24.77	gi|309751401	Phosphopyruvate hydratase [Haemophilus influenzae R2866]	Haemophilus influenzae R2866	8	0.536341	0.0296236	-1	0.774833	0.0628774	0	0.74074	0.0901549	0	1.02246	0.790351	0	0.749015	0.0241462	0.107847	1
137	2.84	2.84	11.85	11.85	11.85	gi|309751264	Superoxide dismutase [Haemophilus influenzae R2866]	Haemophilus influenzae R2866	2	0.518679	0.0993025	0	0.750572	0.219838	0	0.766738	0.29982	0	1.0557	0.753353	0	0.749238	0.171296	0.464475	1
18	24.74	24.74	58.12	55.84	51.02	gi|309751773	Elongation factor Tu (EF-Tu) [Haemophilus influenzae R2866]	Haemophilus influenzae R2866	24	0.586536	0.0401695	-1	0.767841	0.345061	0	0.805594	0.161825	0	0.984299	0.800183	0	0.773041	0.125885	0.377655	1
33	13.98	13.98	21.96	13.86	12.26	gi|309750169	Ribonuclease E [Haemophilus influenzae R2866]	Haemophilus influenzae R2866	7	0.687644	0.101953	0	0.810538	0.135302	0	0.761028	0.164802	0	0.858465	0.214378	0	0.77681	0.0192633	0.0942285	1
77	6.88	6.88	16.94	7.207	7.207	gi|309750789	Dihydrolipoamide acetyltransferase [Haemophilus influenzae R2866]	Haemophilus influenzae R2866	4	0.669504	0.0509889	0	0.852262	0.0400587	0	0.725995	0.0727171	0	0.882908	0.084207	0	0.777667	0.000937794	0.00826431	1
74	7.3	7.3	45.25	37.99	37.99	gi|309751549	50S ribosomal protein L5 [Haemophilus influenzae R2866]	Haemophilus influenzae R2866	6	0.714397	0.248415	0	0.718783	0.189026	0	0.872091	0.488741	0	0.836642	0.32795	0	0.782366	0.154483	0.427101	1
56	9.56	9.56	20.22	13.48	13.48	gi|309750777	30S ribosomal protein S1 [Haemophilus influenzae R2866]	Haemophilus influenzae R2866	7	0.630929	0.103181	0	0.802784	0.207571	0	0.785654	0.0482233	-1	0.957357	0.644237	0	0.785635	0.0459445	0.170767	1
180	1.77	1.77	32.76	24.57	19.11	gi|309750219	Fe/Mn/Zn ABC transporter periplasmic-binding protein [Haemophilus influenzae R2866]	Haemophilus influenzae R2866	4	0.666403			0.87278			0.730723			0.911966			0.78903			1
127	3.68	3.68	76.92	23.72	23.72	gi|309750014	30S ribosomal subunit protein S7 [Haemophilus influenzae R2866]	Haemophilus influenzae R2866	2	0.66857	0.644788	0	0.68611	0.5388	0	0.923273	0.619202	0	0.918797	0.742425	0	0.78981	0.761601	0.954206	1
126	3.77	3.77	9.271	5.131	4.14	gi|309750388	Putative mechanosensitive channel protein KefA [Haemophilus influenzae R2866]	Haemophilus influenzae R2866	4	0.502432	0.156142	0	0.895799	0.648535	0	0.714899	0.266189	0	1.2146	0.403592	0	0.790664	0.227002	0.514424	0
118	4	4	25	19.87	19.87	gi|309751053	Hypothetical protein R2866_1093 [Haemophilus influenzae R2866]	Haemophilus influenzae R2866	2	0.57204	0.285286	0	1.06134	0.680908	0	0.606332	0.130516	0	1.07984	0.846119	0	0.794033	0.459975	0.781404	1
119	4	4	23.58	23.58	23.58	gi|309751551	50S ribosomal protein L14 [Haemophilus influenzae R2866]	Haemophilus influenzae R2866	2	0.606075	0.13107	0	0.916911	0.673141	0	0.710867	0.213366	0	1.02394	0.9254	0	0.797498	0.494977	0.793088	1
69	7.73	7.73	31.47	23.35	23.35	gi|309751417	Periplasmic molecular chaperone for outer membrane proteins [Haemophilus influenzae R2866]	Haemophilus influenzae R2866	5	0.684132	0.238252	0	0.879044	0.496051	0	0.746186	0.465836	0	0.909659	0.761619	0	0.799317	0.480847	0.788366	1
17	24.91	24.95	27.69	25.29	23.68	gi|309751524	Alanyl-tRNA synthetase [Haemophilus influenzae R2866]	Haemophilus influenzae R2866	16	0.807118	0.140097	0	0.921547	0.351626	0	0.715333	0.00546123	-1	0.778349	0.0017597	-1	0.802203	0.000267945	0.00314835	1
32	14.64	14.64	28.78	16.37	15.24	gi|309750790	Pyruvate dehydrogenase, E1 component [Haemophilus influenzae R2866]	Haemophilus influenzae R2866	9	0.619844	0.0157804	-1	0.837179	0.0890834	0	0.788359	0.151811	0	1.01433	0.929842	0	0.802604	0.0636029	0.218732	1
47	11.17	11.17	29.03	18.01	18.01	gi|309751466	Glutamine synthetase [Haemophilus influenzae R2866]	Haemophilus influenzae R2866	6	0.794174	0.447545	0	0.732036	0.111188	0	0.907367	0.633643	0	0.812896	0.246846	0	0.80922	0.198353	0.50629	1
30	14.85	14.85	54.75	42.09	39.87	gi|309751249	Cysteine synthase A, O-acetylserine sulfhydrolase A subunit [Haemophilus influenzae R2866]	Haemophilus influenzae R2866	9	0.599781	0.0266768	-1	0.808595	0.0163435	-1	0.83188	0.132297	0	1.07915	0.439805	0	0.812301	0.00382079	0.0244878	1
157	2	2	13.96	6.119	6.119	gi|309750359	GMP synthetase (glutamine-hydrolyzing) [Haemophilus influenzae R2866]	Haemophilus influenzae R2866	2	0.942383			1.24073			0.551248			0.6916			0.817103			0
186	1.57	1.57	19.5	15.35	5.394	gi|309750023	Peroxiredoxin/glutaredoxin glutathione-dependent peroxidase [Haemophilus influenzae R2866]	Haemophilus influenzae R2866	1	0.785044	0.247972	0	0.698543	0.454075	0	0.985562	0.971997	0	0.825411	0.312146	0	0.81726	0.622661	0.856303	1
27	15.94	15.94	46.69	43.97	43.97	gi|309751272	L-cystine ABC transporter, periplasmic-binding protein TcyA [Haemophilus influenzae R2866]	Haemophilus influenzae R2866	11	0.565701	0.0136649	-1	0.762615	0.205828	0	0.901517	0.555362	0	1.15535	0.121769	0	0.818738	0.0213126	0.100169	1
76	6.99	8.14	61.68	61.68	48.6	gi|309750596	Thioredoxin [Haemophilus influenzae R2866]	Haemophilus influenzae R2866	5	0.664552	0.0124093	-1	0.884355	0.41413	0	0.781542	0.0479845	-1	0.990182	0.925882	0	0.821213	0.0901163	0.288782	1
176	2	2	21.95	21.95	21.95	gi|309750379	30S ribosomal subunit protein S16 [Haemophilus influenzae R2866]	Haemophilus influenzae R2866	1	0.615906			0.563931			1.24206			1.0837			0.826891			0
185	1.57	1.57	19.67	6.352	4.713	gi|309750360	Inosine-5'-monophosphate dehydrogenase [Haemophilus influenzae R2866]	Haemophilus influenzae R2866	2	0.739235	0.26875	0	0.864686	0.399075	0	0.811013	0.300409	0	0.904341	0.515304	0	0.827466	0.248696	0.517743	1
64	8.03	8.03	86.57	61.19	61.19	gi|309751283	Hypothetical protein R2866_1331 [Haemophilus influenzae R2866]	Haemophilus influenzae R2866	6	0.67324	0.0495294	-1	0.931703	0.558084	0	0.774458	0.297766	0	1.01717	0.867446	0	0.838417	0.322802	0.617621	1
97	5.13	5.13	42.72	35.92	35.92	gi|309751550	50S ribosomal protein L24 [Haemophilus influenzae R2866]	Haemophilus influenzae R2866	4	0.700647	0.183102	0	0.864361	0.516292	0	0.83176	0.0897965	0	0.981863	0.821562	0	0.838611	0.260529	0.524779	1
53	10.13	10.36	39.93	34.28	32.86	gi|309751419	Elongation factor Ts [Haemophilus influenzae R2866]	Haemophilus influenzae R2866	7	0.70918	0.449112	0	0.935713	0.839749	0	0.795418	0.230782	0	1.0114	0.894439	0	0.854781	0.754861	0.954206	1
106	4.53	4.53	53.37	38.65	38.65	gi|309751766	50S ribosomal protein L10 [Haemophilus influenzae R2866]	Haemophilus influenzae R2866	5	0.786699	0.644386	0	0.791964	0.319993	0	0.966856	0.920375	0	0.945221	0.515722	0	0.868665	0.750084	0.954206	1
57	9.39	9.39	29.5	23.89	15.63	gi|309750680	Glyceraldehyde-3-phosphate dehydrogenase [Haemophilus influenzae R2866]	Haemophilus influenzae R2866	8	0.728763	0.144746	0	0.912676	0.493655	0	0.848642	0.53237	0	1.01603	0.944596	0	0.870229	0.618038	0.856303	1
177	2	2	8.451	8.451	8.451	gi|309750072	50S ribosomal subunit protein L11 [Haemophilus influenzae R2866]	Haemophilus influenzae R2866	1	0.946469			0.933369			0.836074			0.785687			0.872798			1
103	4.87	4.87	29.94	20.9	20.9	gi|309751546	50S ribosomal protein L6 [Haemophilus influenzae R2866]	Haemophilus influenzae R2866	3	0.827786	0.514958	0	0.865203	0.345175	0	0.917245	0.767701	0	0.912261	0.386382	0	0.879853	0.516284	0.805701	1
34	13.49	13.49	18.4	14.58	13.74	gi|309751105	Pilus usher porin HifC [Haemophilus influenzae R2866]	Haemophilus influenzae R2866	8	1.07129	0.361396	0	0.788931	0.0497278	-1	1.01169	0.931245	0	0.705044	0.00326062	-1	0.881155	0.0527532	0.185955	1
36	12.99	12.99	39.68	36.9	36.9	gi|309750304	Uridine phosphorylase [Haemophilus influenzae R2866]	Haemophilus influenzae R2866	7	0.704594	0.371339	0	0.908671	0.655067	0	0.880419	0.644941	0	1.07852	0.582098	0	0.88301	0.62735	0.856303	1
60	8.25	8.25	75.97	62.02	62.02	gi|309751538	30S ribosomal protein S11 [Haemophilus influenzae R2866]	Haemophilus influenzae R2866	7	0.865248	0.689588	0	0.828214	0.451302	0	0.99632	0.984962	0	0.913273	0.441157	0	0.898609	0.884285	0.997334	1
115	4.02	4.02	36.92	30	23.85	gi|309751547	30S ribosomal protein S8 [Haemophilus influenzae R2866]	Haemophilus influenzae R2866	2	0.903297	0.516529	0	0.895429	0.488918	0	0.926555	0.645378	0	0.875018	0.588471	0	0.899886	0.619845	0.856303	0
144	2.23	2.23	23.61	4.398	2.546	gi|309751126	Adenylosuccinate synthetase [Haemophilus influenzae R2866]	Haemophilus influenzae R2866	1	0.739337	0.228673	0	0.912198	0.576993	0	0.910761	0.561802	0	1.07034	0.734274	0	0.900459	0.546236	0.837167	1
146	2.13	2.13	26.14	26.14	15.91	gi|309750682	DNA-directed RNA polymerase omega chain [Haemophilus influenzae R2866]	Haemophilus influenzae R2866	1	1.01091			1.07429			0.77497			0.784785			0.901504			1
125	3.78	3.78	50.67	34.67	24	gi|309750049	30S ribosomal subunit protein S18 [Haemophilus influenzae R2866]	Haemophilus influenzae R2866	2	0.846367	0.354976	0	1.10706	0.505305	0	0.754598	0.224422	0	0.94018	0.655816	0	0.902951	0.360378	0.643206	1
105	4.59	4.59	20.26	8.178	7.063	gi|309751529	Phosphoenolpyruvate carboxykinase [Haemophilus influenzae R2866]	Haemophilus influenzae R2866	3	0.712103	0.182072	0	0.964522	0.901886	0	0.867671	0.615879	0	1.11604	0.476345	0	0.903072	0.621762	0.856303	1
164	2	2	8.761	4.23	4.23	gi|309750595	Fermentative D-lactate dehydrogenase, NAD-dependent [Haemophilus influenzae R2866]	Haemophilus influenzae R2866	1	0.948007			0.879251			0.951135			0.840623			0.903529			0
86	6.05	6.05	26.2	26.2	23.14	gi|309750073	50S ribosomal subunit protein L1 [Haemophilus influenzae R2866]	Haemophilus influenzae R2866	4	0.784469	0.200538	0	0.873989	0.257215	0	0.967741	0.703201	0	1.02932	0.855039	0	0.90907	0.519992	0.805701	1
35	13.09	13.09	70	70	70	gi|309751014	DPS ferritin-like protein [Haemophilus influenzae R2866]	Haemophilus influenzae R2866	12	0.779815	0.0830429	0	0.971318	0.78201	0	0.884628	0.169577	0	1.05016	0.478438	0	0.915888	0.209574	0.50629	1
44	11.45	11.45	34.56	28.61	23.23	gi|309750742	Probable protease SohB [Haemophilus influenzae R2866]	Haemophilus influenzae R2866	7	0.884803	0.399287	0	1.1138	0.319058	0	0.772693	0.0631727	0	0.926804	0.443676	0	0.916564	0.115472	0.353948	1
130	3.22	3.22	36.63	30.69	30.69	gi|309751548	30S ribosomal protein S14 [Haemophilus influenzae R2866]	Haemophilus influenzae R2866	4	0.907273	0.774127	0	1.05282	0.56837	0	0.820248	0.465461	0	0.910598	0.383752	0	0.919054	0.606882	0.856303	1
7	45.02	45.02	49.23	44.76	38.46	gi|309750322	Heme-hemopexin utilization protein C [Haemophilus influenzae R2866]	Haemophilus influenzae R2866	30	1.04496	0.728467	0	0.907927	0.311933	0	0.967559	0.770581	0	0.801728	0.010824	-1	0.926219	0.236083	0.516795	1
89	6	6	47.69	27.69	27.69	gi|309751682	Conserved hypothetical protein [Haemophilus influenzae R2866]	Haemophilus influenzae R2866	3	0.690485	0.104849	0	0.826539	0.190145	0	1.06302	0.598916	0	1.21328	0.274728	0	0.926252	0.107507	0.336855	0
120	4	4	24.72	24.72	24.72	gi|309751367	30S ribosomal protein S20 [Haemophilus influenzae R2866]	Haemophilus influenzae R2866	3	0.944285	0.897194	0	0.881759	0.542962	0	0.996675	0.982552	0	0.888989	0.507081	0	0.926778	0.959981	0.997426	0
81	6.42	6.43	52.5	31	28.5	gi|309751561	50S ribosomal protein L4 [Haemophilus influenzae R2866]	Haemophilus influenzae R2866	3	0.843547	0.453092	0	0.768276	0.399474	0	1.15015	0.210917	0	0.993365	0.947773	0	0.927624	0.588587	0.856303	1
90	6	6	34.19	34.19	34.19	gi|309751545	50S ribosomal protein L18 [Haemophilus influenzae R2866]	Haemophilus influenzae R2866	4	1.013	0.973422	0	0.929274	0.657883	0	0.964314	0.93034	0	0.842715	0.396478	0	0.935218	0.962306	0.997426	0
46	11.22	11.23	53.78	41.09	25.08	gi|309751516	Galactoside ABC transporter, periplasmic binding protein [Haemophilus influenzae R2866]	Haemophilus influenzae R2866	5	0.765623	0.214097	0	0.947039	0.601317	0	0.942973	0.550257	0	1.12185	0.0770536	0	0.935845	0.17952	0.477592	1
140	2.49	2.49	17.17	3.41	3.41	gi|309751002	Glycogen phosphorylase [Haemophilus influenzae R2866]	Haemophilus influenzae R2866	2	1.0109	0.97502	0	1.0205	0.956451	0	0.884341	0.770471	0	0.850332	0.72107	0	0.938496	0.99377	0.9985	0
109	4.31	4.31	30.99	19.83	11.57	gi|309750427	3-ketoacyl-acyl carrier protein reductase [Haemophilus influenzae R2866]	Haemophilus influenzae R2866	2	0.876236	0.473579	0	0.90851	0.361738	0	1.00197	0.985474	0	0.991566	0.926908	0	0.943044	0.946073	0.997426	0
26	16.13	16.13	68.92	64.54	60.56	gi|309751420	30S ribosomal protein S2 [Haemophilus influenzae R2866]	Haemophilus influenzae R2866	9	1.07302	0.81666	0	0.945129	0.832223	0	0.972216	0.871427	0	0.811549	0.0738992	0	0.945789	0.781053	0.955028	1
59	8.92	8.92	43.98	39.16	39.16	gi|309751544	30S ribosomal protein S5 [Haemophilus influenzae R2866]	Haemophilus influenzae R2866	5	1.00239	0.98314	0	0.86767	0.658832	0	1.05722	0.542556	0	0.874584	0.391806	0	0.946978	0.88149	0.997334	0
4	77.3	77.42	50.99	42.16	39.55	gi|309750075	DNA-directed RNA polymerase beta' chain [Haemophilus influenzae R2866]	Haemophilus influenzae R2866	50	1.00872	0.932996	0	1.10531	0.215626	0	0.840613	0.018602	0	0.877412	0.00514493	0	0.95228	0.024476	0.107847	0
124	3.8	3.8	16.71	10.47	10.47	gi|309751153	Acetate kinase [Haemophilus influenzae R2866]	Haemophilus influenzae R2866	2	0.899597			0.882139			1.06643			0.996503			0.958294			0
156	2	2	23.49	1.958	1.958	gi|309750350	ATP-dependent RNA helicase DeaD [Haemophilus influenzae R2866]	Haemophilus influenzae R2866	1	1.01614			1.01239			0.942253			0.894575			0.964988			0
25	16.47	16.47	45.61	30.35	26.04	gi|309750377	5'-nucleotidase NucA [Haemophilus influenzae R2866]	Haemophilus influenzae R2866	11	0.837365	0.00687018	0	0.99347	0.91429	0	0.969101	0.589693	0	1.09544	0.105079	0	0.969409	0.144265	0.409555	0
94	5.63	5.63	47.58	41.94	28.23	gi|309750013	30S ribosomal subunit protein S12 [Haemophilus influenzae R2866]	Haemophilus influenzae R2866	4	0.972493	0.898484	0	0.965658	0.660857	0	0.999398	0.997627	0	0.94538	0.487169	0	0.970541	0.987444	0.9985	0
52	10.18	10.18	35.15	23.01	20.92	gi|309751066	Pyruvate kinase [Haemophilus influenzae R2866]	Haemophilus influenzae R2866	6	0.946574	0.715874	0	1.08278	0.499687	0	0.893498	0.480936	0	0.974634	0.82082	0	0.97198	0.76432	0.954206	0
168	2	2	3.346	2.362	2.362	gi|309751601	Putative membrane transporter [Haemophilus influenzae R2866]	Haemophilus influenzae R2866	1	1.12711			1.17341			0.82831			0.821737			0.974061			1
82	6.4	6.4	11.8	9.8	8.167	gi|309751596	Phosphoglucomutase PgmB [Haemophilus influenzae R2866]	Haemophilus influenzae R2866	3	0.882617	0.743428	0	0.999244	0.997872	0	0.973209	0.932341	0	1.05139	0.823718	0	0.974661	0.9985	0.9985	0
71	7.55	7.55	20.14	20.14	20.14	gi|309750177	Pyridoxine kinase [Haemophilus influenzae R2866]	Haemophilus influenzae R2866	4	0.845271	0.682396	0	0.973991	0.926217	0	1.008	0.970252	0	1.11795	0.258058	0	0.981429	0.942818	0.997426	0
100	4.97	4.97	14.91	11.53	7.876	gi|309751154	Phosphate acetyltransferase [Haemophilus influenzae R2866]	Haemophilus influenzae R2866	5	0.99761	0.993047	0	0.870911	0.384786	0	1.13378	0.534906	0	0.943315	0.550376	0	0.981816	0.883074	0.997334	0
123	3.93	3.93	28.17	27.46	20.42	gi|309750909	50S ribosomal protein L13 [Haemophilus influenzae R2866]	Haemophilus influenzae R2866	3	1.14945	0.636357	0	0.942394	0.785576	0	1.05095	0.867621	0	0.821674	0.550162	0	0.983448	0.883094	0.997334	1
162	2	2	14.16	5.31	5.31	gi|309751091	Putative phosphate regulator [Haemophilus influenzae R2866]	Haemophilus influenzae R2866	1	1.05587			1.0718			0.935279			0.904694			0.989217			0
167	2	2	8.121	3.016	3.016	gi|309751798	Putative C4-dicarboxylate transporter [Haemophilus influenzae R2866]	Haemophilus influenzae R2866	1	1.01282			1.13043			0.888649			0.945139			0.990263			0
80	6.43	6.43	33.12	18.3	18.3	gi|309751228	Transaldolase B [Haemophilus influenzae R2866]	Haemophilus influenzae R2866	4	0.745595	0.444507	0	1.08328	0.685245	0	0.924048	0.711944	0	1.29253	0.0374217	1	0.991048	0.330061	0.617621	0
116	4	4	12.69	1.46	1.46	gi|309751344	Immunoglobulin A1 protease [Haemophilus influenzae R2866]	Haemophilus influenzae R2866	2	0.945199	0.801935	0	0.87004	0.393004	0	1.1598	0.375305	0	1.01932	0.91224	0	0.992978	0.790152	0.955028	0
114	4.02	4.02	13.68	5.176	5.176	gi|309751229	Oligopeptide ABC transporter, periplasmic-binding protein OppA [Haemophilus influenzae R2866]	Haemophilus influenzae R2866	3	0.840005	0.441408	0	0.900503	0.456839	0	1.12976	0.372066	0	1.1578	0.221026	0	0.997348	0.249692	0.517743	0
78	6.76	6.76	24.41	17.77	14.26	gi|309751001	NAD(P) transhydrogenase, subunit alpha [Haemophilus influenzae R2866]	Haemophilus influenzae R2866	4	0.987233	0.917876	0	1.16981	0.404328	0	0.871513	0.397728	0	0.984838	0.950977	0	0.997799	0.898308	0.997334	0
181	1.7	1.7	14.52	11.2	8.714	gi|309750021	FKBP-type peptidyl-prolyl cis-trans isomerase (PPIase) [Haemophilus influenzae R2866]	Haemophilus influenzae R2866	2	0.875874			1.01427			1.00593			1.11003			0.997984			0
65	8.02	8.02	11.11	8.069	8.069	gi|309750722	5-methyltetrahydropteroyltriglutamate- homocysteine methyltransferase [Haemophilus influenzae R2866]	Haemophilus influenzae R2866	4	0.953052	0.720287	0	0.93795	0.56418	0	1.09334	0.448241	0	1.02636	0.808487	0	1.00078	0.771486	0.954206	0
150	2.02	2.02	26.95	19.15	11.35	gi|309751523	Universal stress protein A [Haemophilus influenzae R2866]	Haemophilus influenzae R2866	1	0.970121			0.799297			1.29424			1.01614			1.00491			0
166	2	2	11.83	4.198	4.198	gi|309750407	Probable outer membrane protein assembly complex subunit BamD [Haemophilus influenzae R2866]	Haemophilus influenzae R2866	1	1.00375			1.0077			1.02873			0.984152			1.00596			0
175	2	2	20	20	20	gi|309750874	50S ribosomal protein L35 [Haemophilus influenzae R2866]	Haemophilus influenzae R2866	2	0.988396			1.28162			0.81233			1.00373			1.00812			0
131	3.21	3.22	14.63	8.78	8.78	gi|309751034	Protease IV [Haemophilus influenzae R2866]	Haemophilus influenzae R2866	3	0.959264	0.702316	0	1.05224	0.598622	0	0.990206	0.95095	0	1.03393	0.801979	0	1.00825	0.949689	0.997426	0
2	95.79	95.79	81.56	75.66	69.01	gi|309751416	Outer membrane protein assembly factor BamA [Haemophilus influenzae R2866]	Haemophilus influenzae R2866	94	0.916965	0.599987	0	1.02668	0.839586	0	1.02563	0.690127	0	1.08608	0.0069202	0	1.01195	0.359592	0.643206	0
160	2	2	15.44	6.316	6.316	gi|309750658	Citrate lyase beta chain, citryl-ACP lyase [Haemophilus influenzae R2866]	Haemophilus influenzae R2866	1	1.02567			0.991603			1.07456			0.989962			1.01988			0
141	2.46	2.46	32.35	32.35	32.35	gi|309751253	Hypothetical protein R2866_1301 [Haemophilus influenzae R2866]	Haemophilus influenzae R2866	3	1.07097	0.770858	0	1.05532	0.740339	0	1.01353	0.955058	0	0.951764	0.744907	0	1.02184	0.96928	0.997426	0
128	3.58	3.58	39.46	16.22	10.81	gi|309751530	Ribosome releasing factor [Haemophilus influenzae R2866]	Haemophilus influenzae R2866	2	1.0607	0.750147	0	0.871078	0.474253	0	1.23733	0.283637	0	0.968447	0.805504	0	1.02578	0.673599	0.896014	1
161	2	2	16.56	6.623	6.623	gi|309751225	MraZ protein [Haemophilus influenzae R2866]	Haemophilus influenzae R2866	1	1.15995			1.14268			0.952802			0.894431			1.03093			0
153	2.01	2.01	11.97	11.97	7.746	gi|309750403	Probable formate transporter [Haemophilus influenzae R2866]	Haemophilus influenzae R2866	1	0.864667			1.22336			0.893317			1.20439			1.03287			1
38	12.38	12.38	53.4	46.12	41.26	gi|309751537	30S ribosomal protein S4 [Haemophilus influenzae R2866]	Haemophilus influenzae R2866	9	1.01646	0.973747	0	1.04602	0.93108	0	1.03804	0.622123	0	1.03422	0.590216	0	1.03363	0.976204	0.997426	0
88	6.01	6.01	15.67	10.71	9.127	gi|309750447	GTP-binding protein EngA [Haemophilus influenzae R2866]	Haemophilus influenzae R2866	3	0.964258	0.697156	0	1.00475	0.983386	0	1.09759	0.685571	0	1.08266	0.676806	0	1.03585	0.96358	0.997426	0
171	2	2	2.961	2.961	2.961	gi|309751793	Putrescine-ornithine antiporter [Haemophilus influenzae R2866]	Haemophilus influenzae R2866	1	1.18313			1.30071			0.847738			0.888107			1.03749			1
45	11.4	11.4	55.19	55.19	55.19	gi|309751071	15 kDa peptidoglycan-associated lipoprotein [Haemophilus influenzae R2866]	Haemophilus influenzae R2866	7	1.28437	0.136124	0	0.957434	0.826577	0	1.1685	0.180232	0	0.828785	0.128789	0	1.04464	0.135254	0.397308	0
48	11.07	11.07	31.71	25.69	22.92	gi|309751688	Trigger factor [Haemophilus influenzae R2866]	Haemophilus influenzae R2866	8	0.958296	0.805276	0	0.855168	0.490434	0	1.30884	0.0622604	0	1.11303	0.363373	0	1.04529	0.299984	0.595743	1
40	12.03	12.03	60	52.12	49.09	gi|309750977	Ferritin protein A2 [Haemophilus influenzae R2866]	Haemophilus influenzae R2866	8	1.36905	0.54156	0	0.95448	0.847792	0	1.15867	0.620903	0	0.788759	0.18858	0	1.04537	0.609511	0.856303	0
170	2	2	26.56	19.53	19.53	gi|309751535	50S ribosomal protein L17 [Haemophilus influenzae R2866]	Haemophilus influenzae R2866	1	1.02217			0.820541			1.36942			1.04754			1.04733			0
58	9.03	9.03	14.37	9.579	9.579	gi|309751479	ATP-dependent Clp protease ATPase subunit [Haemophilus influenzae R2866]	Haemophilus influenzae R2866	6	0.899167	0.712553	0	1.12061	0.489745	0	1.0006	0.998109	0	1.19379	0.169566	0	1.04742	0.892059	0.997334	0
93	5.83	5.83	44.07	41.53	28.81	gi|309751539	30S ribosomal protein S13 [Haemophilus influenzae R2866]	Haemophilus influenzae R2866	3	1.21122	0.166685	0	1.00383	0.956379	0	1.12169	0.160741	0	0.886545	0.141231	0	1.04861	0.254076	0.519199	1
55	9.65	9.79	39.25	29.71	21.95	gi|309750181	outer membrane protein P1 precursor [Haemophilus influenzae R2866]	Haemophilus influenzae R2866	8	1.23643	0.538045	0	1.09843	0.537527	0	1.04152	0.900032	0	0.880803	0.212068	0	1.05651	0.631599	0.856303	1
145	2.21	2.21	17.89	12.5	4.526	gi|309750965	Fumarate hydratase class II [Haemophilus influenzae R2866]	Haemophilus influenzae R2866	1	0.996224	0.976474	0	1.0476	0.729489	0	1.09188	0.547464	0	1.09431	0.540677	0	1.05674	0.920618	0.997426	0
1	144.1	144.1	89.16	87.26	85.09	gi|309750443	Outer membrane protein P2 [Haemophilus influenzae R2866]	Haemophilus influenzae R2866	382	1.12178	0.709079	0	0.986609	0.953612	0	1.15669	0.432843	0	0.978823	0.812111	0	1.05802	0.929772	0.997426	0
15	26.19	26.19	33.6	29.17	27.82	gi|309750466	Probable TonB-dependent heme receptor [Haemophilus influenzae R2866]	Haemophilus influenzae R2866	16	1.1311	0.419094	0	1.08425	0.261759	0	1.05742	0.583763	0	0.975806	0.701602	0	1.06062	0.479742	0.788366	0
108	4.32	4.32	19.55	11.63	7.673	gi|309750299	Putative aminotransferase [Haemophilus influenzae R2866]	Haemophilus influenzae R2866	2	1.17988	0.207602	0	1.1964	0.228475	0	0.969442	0.763515	0	0.935484	0.536364	0	1.0637	0.353883	0.643206	0
138	2.56	2.56	11.38	3.836	3.836	gi|309750801	NADP-dependent malic enzyme (NADP-ME) [Haemophilus influenzae R2866]	Haemophilus influenzae R2866	2	0.828689			1.17357			0.99463			1.34226			1.06745			0
72	7.48	7.48	23.19	13.21	9.067	gi|309750404	Formate acetyltransferase 1 [Haemophilus influenzae R2866]	Haemophilus influenzae R2866	5	0.983535	0.943244	0	0.9752	0.879322	0	1.19961	0.269808	0	1.14765	0.170102	0	1.07197	0.723586	0.944681	0
184	1.62	1.62	20.71	5.325	5.325	gi|309751595	Protein export chaperone SecB [Haemophilus influenzae R2866]	Haemophilus influenzae R2866	1	0.859985			0.886042			1.34111			1.3167			1.07702			1
151	2.01	2.01	7.607	3.011	3.011	gi|309750480	Chaperone Hsp90 [Haemophilus influenzae R2866]	Haemophilus influenzae R2866	1	1.17511			1.18346			1.01255			0.971741			1.08156			0
190	1.36	1.36	23.21	8.333	8.333	gi|309750334	Single-stranded DNA-binding protein [Haemophilus influenzae R2866]	Haemophilus influenzae R2866	1	0.957235			1.21941			0.987649			1.19892			1.08428			1
37	12.56	12.56	59.34	52.01	41.03	gi|309751559	50S ribosomal protein L2 [Haemophilus influenzae R2866]	Haemophilus influenzae R2866	11	0.863968	0.389327	0	1.16008	0.0429152	0	1.0546	0.327305	0	1.34431	0.110815	0	1.0918	0.0333099	0.130464	1
101	4.91	4.91	15.89	15.89	15.89	gi|309750230	Adenylate kinase [Haemophilus influenzae R2866]	Haemophilus influenzae R2866	3	1.12523	0.547705	0	1.13138	0.436226	0	1.08818	0.892121	0	1.03065	0.946686	0	1.09311	0.920045	0.997426	0
102	4.89	4.89	33.33	33.33	33.33	gi|309750204	Fe-S scaffold protein IscU [Haemophilus influenzae R2866]	Haemophilus influenzae R2866	3	1.06903	0.892371	0	1.13138	0.447752	0	1.08482	0.830792	0	1.09494	0.543386	0	1.0948	0.8615	0.997334	0
85	6.15	6.15	23.09	12.71	12.71	gi|309750055	Aspartate ammonia-lyase (aspartase) [Haemophilus influenzae R2866]	Haemophilus influenzae R2866	4	1.09213	0.669503	0	1.23453	0.231619	0	0.994089	0.966951	0	1.07205	0.468919	0	1.09485	0.768036	0.954206	1
110	4.17	4.17	20.62	20.62	15.83	gi|309750070	Probable nucleoside transporter [Haemophilus influenzae R2866]	Haemophilus influenzae R2866	5	1.29621			1.49557			0.821948			0.903725			1.09544			0
148	2.05	2.05	20.34	8.596	6.304	gi|309750666	Leader peptidase (signal peptidase I), serine protease [Haemophilus influenzae R2866]	Haemophilus influenzae R2866	1	1.31999			1.33801			0.9226			0.891173			1.09775			1
189	1.49	1.49	45.59	32.35	32.35	gi|309750294	Copper chaperone protein [Haemophilus influenzae R2866]	Haemophilus influenzae R2866	1	1.39779			0.912925			1.36178			0.847534			1.10163			1
188	1.51	1.51	16.89	9.685	5.631	gi|309750090	Protease HslVU, ATPase subunit [Haemophilus influenzae R2866]	Haemophilus influenzae R2866	2	0.982886	0.97437	0	1.104	0.502971	0	1.13075	0.668872	0	1.22113	0.329711	0	1.10637	0.83557	0.990045	1
149	2.04	2.04	23.53	17.19	6.787	gi|309750743	Conserved hypothetical protein [Haemophilus influenzae R2866]	Haemophilus influenzae R2866	1	1.07283	0.617782	0	1.0562	0.72875	0	1.19109	0.336112	0	1.11749	0.471573	0	1.1082	0.582051	0.856303	0
12	33.11	33.11	72.26	66.42	66.42	gi|309751709	outer membrane protein P4 [Haemophilus influenzae R2866]	Haemophilus influenzae R2866	57	1.07034	0.874906	0	1.00333	0.992098	0	1.26886	0.299406	0	1.11967	0.172559	0	1.11139	0.852344	0.997334	1
10	37.02	37.02	62.78	56.61	56.61	gi|309750893	Outer membrane efflux porin TdeA [Haemophilus influenzae R2866]	Haemophilus influenzae R2866	30	1.20199	0.259159	0	1.09467	0.462618	0	1.16152	0.225638	0	1.00887	0.916947	0	1.11432	0.478419	0.788366	1
66	8	8	21.74	21.74	21.74	gi|309750892	Hypothetical protein R2866_0928 [Haemophilus influenzae R2866]	Haemophilus influenzae R2866	9	1.39317	0.173384	0	1.00076	0.996745	0	1.27284	0.102607	0	0.876316	0.127477	0	1.11671	0.377294	0.656772	1
31	14.67	14.67	24.14	22.86	21	gi|309750015	Elongation factor G (EF-G) [Haemophilus influenzae R2866]	Haemophilus influenzae R2866	9	1.16373	0.435605	0	1.01554	0.903079	0	1.26629	0.221099	0	1.05329	0.664957	0	1.12049	0.654449	0.878832	1
98	5.07	5.07	15.19	15.19	13.5	gi|309751000	NAD(P) transhydrogenase, subunit beta [Haemophilus influenzae R2866]	Haemophilus influenzae R2866	4	1.21459	0.107835	0	1.22009	0.125962	0	1.0599	0.485419	0	1.01525	0.84966	0	1.12374	0.24425	0.517743	1
14	27.48	27.48	55.12	50.66	47.77	gi|309750686	L-lactate dehydrogenase, FMN-linked [Haemophilus influenzae R2866]	Haemophilus influenzae R2866	14	1.13274	0.233955	0	1.26041	0.0022719	1	1.02735	0.793735	0	1.0888	0.157042	0	1.12416	0.0303676	0.122338	1
75	7.02	7.02	14.32	7.322	6.23	gi|309751340	Transferrin-binding protein 1 [Haemophilus influenzae R2866]	Haemophilus influenzae R2866	5	1.33034	0.120113	0	1.18669	0.0965877	0	1.09817	0.526816	0	0.93132	0.324099	0	1.12724	0.0760246	0.255225	1
6	47.1	47.1	63.01	56.81	56.81	gi|309750321	Heme-hemopexin utilization protein B [Haemophilus influenzae R2866]	Haemophilus influenzae R2866	38	1.39396	0.120242	0	1.12432	0.524876	0	1.16321	0.0152347	0	0.887972	0.00830089	0	1.12798	0.00228869	0.0169845	1
135	2.97	2.97	17.86	9.89	9.89	gi|309751713	Glycerophosphoryl diester phosphodiesterase [Haemophilus influenzae R2866]	Haemophilus influenzae R2866	2	1.32451	0.649349	0	1.14606	0.717936	0	1.14038	0.711914	0	0.938642	0.642953	0	1.12902	0.827113	0.988329	1
187	1.52	1.52	10.32	10.32	10.32	gi|309750354	Putative sugar isomerase [Haemophilus influenzae R2866]	Haemophilus influenzae R2866	1	1.18352			1.25517			1.04147			1.05252			1.12964			1
147	2.11	2.11	18.81	5.112	2.658	gi|309750756	Putative murein L,D-transpeptidase [Haemophilus influenzae R2866]	Haemophilus influenzae R2866	1	1.42196	0.542709	0	0.925282	0.811048	0	1.42013	0.326371	0	0.879662	0.419702	0	1.13227	0.56679	0.850185	1
62	8.17	8.17	52.21	38.24	33.82	gi|309751555	50S ribosomal protein L16 [Haemophilus influenzae R2866]	Haemophilus influenzae R2866	5	1.34425	0.204087	0	1.08745	0.314274	0	1.21484	0.369378	0	0.935144	0.565803	0	1.1352	0.229849	0.514424	1
67	7.78	7.78	65.27	49.7	32.34	gi|309751411	LPS assembly OM complex LptDE, lipoprotein component [Haemophilus influenzae R2866]	Haemophilus influenzae R2866	5	1.22311	0.347478	0	1.13067	0.510556	0	1.1721	0.384623	0	1.03318	0.83078	0	1.13759	0.559266	0.847919	1
117	4	4	15.08	3.405	3.405	gi|309750675	Formate dehydrogenase-N, major subunit [Haemophilus influenzae R2866]	Haemophilus influenzae R2866	2	1.17354	0.544242	0	0.737462	0.202359	0	1.80008	0.312407	0	1.08195	0.712027	0	1.13942	0.372247	0.656085	0
42	11.89	11.89	29.27	22.01	18.97	gi|309750199	Outer membrane integrity protein TolB [Haemophilus influenzae R2866]	Haemophilus influenzae R2866	8	1.49017	0.144159	0	0.833745	0.310504	0	1.60267	0.133691	0	0.85682	0.125864	0	1.14288	0.0283409	0.117531	1
155	2	2.01	7.94	3.97	3.97	gi|309751632	Conserved hypothetical protein [Haemophilus influenzae R2866]	Haemophilus influenzae R2866	1	1.26231			1.06628			1.25544			1.01055			1.14314			1
83	6.34	6.34	31.2	27.6	18	gi|309751683	Lipoprotein VacJ [Haemophilus influenzae R2866]	Haemophilus influenzae R2866	5	1.18399	0.0664104	0	1.14518	0.0941122	0	1.16985	0.096314	0	1.07762	0.383094	0	1.14342	0.0135677	0.0765218	0
73	7.47	7.48	27.04	13.44	9.184	gi|309750260	Aspartyl-tRNA synthetase [Haemophilus influenzae R2866]	Haemophilus influenzae R2866	5	1.16917	0.240711	0	1.05139	0.729238	0	1.28145	0.218772	0	1.09704	0.501774	0	1.14654	0.332615	0.617621	1
5	73.21	73.21	54.43	50.53	45.68	gi|309751140	Heme-utilization protein Hup [Haemophilus influenzae R2866]	Haemophilus influenzae R2866	50	1.33111	0.0138835	1	1.23089	0.00531601	1	1.10581	0.160288	0	0.970247	0.458184	0	1.15146	0.00171285	0.0134173	1
134	3	3	16.77	16.77	16.77	gi|309751237	Putative thioredoxin [Haemophilus influenzae R2866]	Haemophilus influenzae R2866	2	1.0776	0.884284	0	1.21948	0.656135	0	1.11535	0.669053	0	1.20944	0.342418	0	1.15387	0.79247	0.955028	1
21	20.94	20.94	51.65	51.65	51.65	gi|309751616	DL-methionine transporter, periplasmic binding protein MetQ [Haemophilus influenzae R2866]	Haemophilus influenzae R2866	17	1.2159	0.57755	0	1.13444	0.688403	0	1.20895	0.0254044	1	1.07219	0.398939	0	1.15635	0.223294	0.514424	1
96	5.15	5.15	31.42	16.67	16.67	gi|309751761	Trimethylamine N-oxide reductase system III, cytochrome c-type subunit [Haemophilus influenzae R2866]	Haemophilus influenzae R2866	3	0.958992			1.47284			0.933414			1.36606			1.15845			1
9	39.49	39.49	56.52	42.84	39	gi|309751605	LPS assembly OM complex LptDE, protein LptD [Haemophilus influenzae R2866]	Haemophilus influenzae R2866	26	1.35878	0.0134501	1	1.16334	0.10313	0	1.21776	0.0275008	1	0.993348	0.896581	0	1.17593	0.0193803	0.0942285	1
54	9.69	9.69	31.61	17.36	17.36	gi|309750041	6-phosphogluconate dehydrogenase, decarboxylating (6PGD) [Haemophilus influenzae R2866]	Haemophilus influenzae R2866	8	1.39078	0.146091	0	1.20249	0.147961	0	1.19783	0.297863	0	0.984324	0.811106	0	1.185	0.191176	0.499182	1
139	2.53	2.53	52.56	32.05	21.79	gi|309751381	50S ribosomal protein L28 [Haemophilus influenzae R2866]	Haemophilus influenzae R2866	2	1.36681	0.0871423	0	1.17267	0.242879	0	1.23558	0.166641	0	1.01007	0.927521	0	1.18926	0.216874	0.509654	1
29	14.97	14.97	51.19	45.91	33.51	gi|309750434	Putative N-acetylneuraminate epimerase [Haemophilus influenzae R2866]	Haemophilus influenzae R2866	8	1.19254	0.0332679	0	1.34124	0.00108996	1	1.09934	0.371553	0	1.1754	0.021439	0	1.19901	0.000143924	0.00202933	1
63	8.04	8.04	37.81	27.56	25.44	gi|309750117	Conserved hypothetical protein [Haemophilus influenzae R2866]	Haemophilus influenzae R2866	7	1.47912	0.00363889	1	1.23715	0.0151163	1	1.2031	0.0427794	1	0.958665	0.505408	0	1.20531	0.000522135	0.00525865	1
122	4	4	16.29	16.29	16.29	gi|309750135	Conserved hypothetical protein [Haemophilus influenzae R2866]	Haemophilus influenzae R2866	2	1.35594	0.410738	0	0.883175	0.767101	0	1.70934	0.120939	0	1.0594	0.725607	0	1.21351	0.48663	0.788676	1
84	6.33	6.33	20.52	15.77	10.37	gi|309750813	Periplasmic serine protease HtrA [Haemophilus influenzae R2866]	Haemophilus influenzae R2866	3	1.27228	0.709111	0	1.21394	0.741424	0	1.23659	0.174584	0	1.14287	0.247693	0	1.21549	0.416943	0.716938	1
179	1.8	1.8	17.09	10.55	10.55	gi|309750420	Lipoprotein, putative [Haemophilus influenzae R2866]	Haemophilus influenzae R2866	2	1.62519			0.918805			1.65536			0.891806			1.21849			1
51	10.31	10.31	25.05	22.81	22.81	gi|309750719	Leucyl aminopeptidase [Haemophilus influenzae R2866]	Haemophilus influenzae R2866	7	1.46458	0.0946384	0	1.19301	0.36905	0	1.27607	0.0731892	0	0.992831	0.931875	0	1.21977	0.210462	0.50629	1
16	25.16	25.16	64.26	56.36	52.92	gi|309750775	Pyridoxine biosynthesis lyase PdxS [Haemophilus influenzae R2866]	Haemophilus influenzae R2866	19	1.39066	0.0917363	0	1.32211	0.0862662	0	1.1827	0.0505065	0	1.06825	0.254043	0	1.23455	0.00624451	0.0382816	1
23	18.38	18.38	40.52	31.83	28.87	gi|309750767	Lipoprotein LppC [Haemophilus influenzae R2866]	Haemophilus influenzae R2866	14	1.49573	0.0791898	0	1.12233	0.264176	0	1.39917	0.0823601	0	1.0035	0.977597	0	1.23905	0.238239	0.516795	1
50	10.45	10.45	72.35	52.94	50.59	gi|309751181	Probable surface adhesin OlpA1 [Haemophilus influenzae R2866]	Haemophilus influenzae R2866	9	2.18893	0.0461036	1	1.90331	0.0199483	1	0.858753	0.430093	0	0.694944	0.00532448	-1	1.25571	0.000609454	0.00572887	0
133	3.04	3.04	21.41	9.585	9.585	gi|309750126	Putative survival protein SurA-like protein [Haemophilus influenzae R2866]	Haemophilus influenzae R2866	2	1.57641	0.137987	0	0.943183	0.673893	0	1.76461	0.110962	0	1.00644	0.974759	0	1.27475	0.519085	0.805701	1
11	36.47	36.47	71.22	58.65	53.37	gi|309751485	Dipeptide/Heme ABC transport system, periplasmic binding protein [Haemophilus influenzae R2866]	Haemophilus influenzae R2866	28	1.2941	0.108089	0	1.25976	0.00410779	1	1.3284	0.0413745	1	1.21991	0.000151338	1	1.27491	1.97597e-06	5.51496e-05	1
99	5.01	5.01	48.65	43.92	43.92	gi|309750337	Hypothetical protein R2866_0338 [Haemophilus influenzae R2866]	Haemophilus influenzae R2866	5	1.26789	0.603053	0	1.38594	0.189751	0	1.23859	0.590801	0	1.29087	0.317081	0	1.29467	0.332902	0.617621	1
112	4.08	4.08	16.67	11.39	6.329	gi|309750788	Dihydrolipoamide dehydrogenase [Haemophilus influenzae R2866]	Haemophilus influenzae R2866	3	1.4044	0.754176	0	1.51113	0.605465	0	1.13806	0.426742	0	1.19124	0.574943	0	1.30238	0.684298	0.901739	1
174	2	2	6.637	6.637	6.637	gi|309751275	Nicotinamide riboside transporter [Haemophilus influenzae R2866]	Haemophilus influenzae R2866	3	1.38399			2.27804			0.772394			1.2115			1.31058			0
22	20.29	20.29	58.58	50.4	45.38	gi|309751019	Spermidine/putrescine ABC transporter, periplasmic-binding protein [Haemophilus influenzae R2866]	Haemophilus influenzae R2866	11	1.42853	0.0382202	1	1.24752	0.0219985	1	1.42421	0.00145206	1	1.1834	0.0141702	0	1.31647	3.76646e-06	7.58672e-05	1
142	2.4	2.4	22.28	7.799	7.799	gi|309750941	Hypothetical protein R2866_0978 [Haemophilus influenzae R2866]	Haemophilus influenzae R2866	2	1.63072	0.128774	0	1.31868	0.451388	0	1.49147	0.155964	0	1.15189	0.747141	0	1.38639	0.211852	0.50629	1
136	2.97	2.97	28.15	9.664	9.664	gi|309750071	Purine-nucleoside phosphorylase (PNPase) [Haemophilus influenzae R2866]	Haemophilus influenzae R2866	2	1.78139			1.47884			1.38397			1.09483			1.41347			1
79	6.48	6.48	21	13.09	10.2	gi|309751800	2'3'-cyclic-nucleotide 2'-phosphodiesterase [Haemophilus influenzae R2866]	Haemophilus influenzae R2866	4	1.26268			1.40728			1.52212			1.61657			1.44604			1
152	2.01	2.01	37.36	27.47	14.29	gi|309750171	RNA binding protein Hfq [Haemophilus influenzae R2866]	Haemophilus influenzae R2866	2	1.98166			1.20892			1.79929			1.04599			1.45718			1
49	10.48	10.48	44.92	25.64	21.4	gi|309751695	Tryptophanase [Haemophilus influenzae R2866]	Haemophilus influenzae R2866	7	1.41152	0.0291608	1	1.58172	0.000445944	1	1.41597	0.0294963	1	1.50687	0.0102287	1	1.47736	1.23266e-06	4.34514e-05	1
13	30.3	30.3	55.31	50.28	50.28	gi|309751191	Outer membrane protein P5 [Haemophilus influenzae R2866]	Haemophilus influenzae R2866	40	2.34354	0.0763757	0	1.27636	0.250201	0	2.21035	0.0245496	1	1.12705	0.210822	0	1.6522	0.0073942	0.0434409	1
87	6.02	6.02	33.53	20.36	17.96	gi|309751791	Ornithine carbamoyltransferase [Haemophilus influenzae R2866]	Haemophilus influenzae R2866	4	2.41936	0.0260594	1	1.76314	0.0132564	1	1.91602	0.0764524	0	1.32824	0.122799	0	1.81516	0.000368261	0.00399422	1
28	15.43	15.43	56.21	52.29	52.29	gi|309750200	Peptidoglycan-associated outer membrane lipoprotein [Haemophilus influenzae R2866]	Haemophilus influenzae R2866	16	3.32566	0.123949	0	0.496201	0.065893	0	6.95266	0.0118087	1	1.01355	0.940199	0	1.84664	0.0460224	0.170767	0
165	2	2	10.46	3.65	3.65	gi|309750413	Na+-transporting NADH:ubiquinone oxidoreductase, subunit NqrF [Haemophilus influenzae R2866]	Haemophilus influenzae R2866	1	3.14087			1.38352			2.58857			1.08656			1.86976			1
3	91.96	91.96	66.33	60.4	56.93	gi|309750696	Adhesin Hia [Haemophilus influenzae R2866]	Haemophilus influenzae R2866	76	12.6153	2.58828e-15	1	10.9439	1.65043e-13	1	11.9835	6.56689e-23	1	10.687	1.29823e-18	1	11.5313	0	0	1
104	4.69	4.69	17.63	6.488	6.488	gi|309750352	Polynucleotide phosphorylase [Haemophilus influenzae R2866]	Haemophilus influenzae R2866	3																0
159	2	2	13.36	6.478	6.478	gi|309750723	Conserved hypothetical protein [Haemophilus influenzae R2866]	Haemophilus influenzae R2866	1																0
163	2	2	7.4	3.4	3.4	gi|309750659	Citrate lyase alpha chain, citrate-ACP transferase [Haemophilus influenzae R2866]	Haemophilus influenzae R2866	1																0
172	2	2	13.14	13.14	13.14	gi|309751500	Putative small protein A -like protein [Haemophilus influenzae R2866]	Haemophilus influenzae R2866	1																0
182	1.66	1.66	15.79	9.649	9.649	gi|309751187	Conserved hypothetical protein [Haemophilus influenzae R2866]	Haemophilus influenzae R2866	1																0
183	1.64	1.64	4.306	1.667	1.667	RRRRRgi|309751792	REVERSED Ornithine decarboxylase [Haemophilus influenzae R2866]	Haemophilus influenzae R2866	2																0
191	1.32	1.32	5.11	0.6969	0.6969	gi|309751693	DNA mismatch repair protein MutS [Haemophilus influenzae R2866]	Haemophilus influenzae R2866	1																0
